# Supplementary material for: 2-(3-Oxo-3,4-dihydro-2H-1,4-benzothia­zin-4-yl)acetohydrazide
Source: Acta Crystallogr Sect E Struct Rep Online. 2010 Aug 11;66(Pt 9):o2289–90. doi: 10.1107/S1600536810031272 (PMC3008126; doi:10.1107/S1600536810031272)
Supplement: Supplementary file 2 [file e-66-o2289-Isup2.hkl]

# 
# h,k,l, Fc-squared, Fo-squared, sigma(Fo-squared) and status flag 
# 
data_I
_shelx_title ' WXC4AZPU_0m in Cc' 
_shelx_refln_list_code          4 
_shelx_F_calc_maximum       96.25 
_exptl_crystal_F_000       496.00 
_reflns_d_resolution_high  0.7477 
 
loop_ 
 _symmetry_equiv_pos_as_xyz 
 'x, y, z' 
 'x, -y, z+1/2' 
 'x+1/2, y+1/2, z' 
 'x+1/2, -y+1/2, z+1/2' 
 
_cell_length_a    15.3744 
_cell_length_b     7.5162 
_cell_length_c     9.6256 
_cell_angle_alpha  90.000 
_cell_angle_beta   95.413 
_cell_angle_gamma  90.000 
 
_shelx_F_squared_multiplier     1.000 
 
loop_ 
 _refln_index_h 
 _refln_index_k 
 _refln_index_l 
 _refln_F_squared_calc 
 _refln_F_squared_meas 
 _refln_F_squared_sigma 
 _refln_observed_status 
  -2   0 -12       18.62       17.85      3.61 o 
   0   0 -12       14.23       17.68      3.66 o 
   2   0 -12       71.96       88.10      6.58 o 
   4   0 -12       27.31       33.42      4.24 o 
   6   0 -12        3.74        5.39      1.99 o 
   8   0 -12        8.84       11.47      2.15 o 
  -3   1 -12       13.83        7.06      3.06 o 
  -1   1 -12       34.49       37.50      3.22 o 
   1   1 -12       14.61       17.03      2.58 o 
   3   1 -12       37.03       39.32      3.24 o 
   5   1 -12       11.10       13.33      2.64 o 
   7   1 -12        5.89        3.32      2.71 o 
  -4   2 -12        7.22        6.09      3.10 o 
  -2   2 -12       26.93       29.07      4.25 o 
   0   2 -12       17.66       17.56      4.02 o 
   2   2 -12       80.60       78.95      4.42 o 
   4   2 -12       12.34       11.51      1.79 o 
   6   2 -12        4.68        5.08      1.60 o 
   8   2 -12        1.08        1.32      2.54 o 
  -1   3 -12       13.44       11.82      3.36 o 
   1   3 -12        9.57       11.31      4.15 o 
   3   3 -12       18.11       17.57      2.65 o 
   5   3 -12       16.40       23.05      2.25 o 
  -5   1 -11        2.45        0.67      2.40 o 
  -3   1 -11       23.99       22.74      2.62 o 
  -1   1 -11        6.19        5.64      1.90 o 
   1   1 -11      134.80      148.02      5.60 o 
   3   1 -11       87.87       89.21      3.50 o 
   5   1 -11       49.38       50.74      2.32 o 
   7   1 -11       18.17       20.06      1.63 o 
   9   1 -11       34.80       39.19      2.06 o 
  11   1 -11        8.62       10.43      1.45 o 
  -6   2 -11        5.65        7.61      2.92 o 
  -4   2 -11        2.24        2.55      2.49 o 
  -2   2 -11       28.32       33.46      2.89 o 
   0   2 -11       72.54       65.67      3.78 o 
   2   2 -11       16.42       17.71      1.95 o 
   4   2 -11       74.71       70.82      3.15 o 
   6   2 -11       20.53       24.42      2.06 o 
   8   2 -11        3.70        4.60      1.24 o 
  10   2 -11        3.07        0.68      1.16 o 
  -5   3 -11       18.20       16.83      3.50 o 
  -3   3 -11       10.84        8.76      2.94 o 
  -1   3 -11        3.91        5.38      1.91 o 
   1   3 -11        2.74       -1.48      1.48 o 
   3   3 -11        7.99       11.98      1.76 o 
   5   3 -11       38.08       40.74      2.47 o 
   7   3 -11       26.72       32.29      2.30 o 
   9   3 -11       29.91       35.95      2.38 o 
  -4   4 -11        7.08       12.64      3.52 o 
  -2   4 -11       19.85       21.53      3.77 o 
   0   4 -11        4.97        3.10      2.77 o 
   2   4 -11        5.63        5.61      1.62 o 
   4   4 -11       47.09       44.40      2.62 o 
   6   4 -11       44.90       47.47      2.72 o 
   8   4 -11        9.85       10.97      1.75 o 
   1   5 -11       75.38       74.17      6.14 o 
   3   5 -11        1.33        2.07      1.52 o 
  -6   0 -10       99.31       86.18      5.93 o 
  -4   0 -10       87.26       83.61      5.70 o 
  -2   0 -10      127.87      121.71      6.83 o 
   0   0 -10       27.27       26.10      3.43 o 
   2   0 -10      151.12      150.67      5.31 o 
   4   0 -10      557.12      550.29     13.37 o 
   6   0 -10      249.19      245.70      7.26 o 
   8   0 -10       84.40       80.60      4.55 o 
  10   0 -10       72.83       74.00      3.69 o 
  12   0 -10        9.58       12.75      3.89 o 
  14   0 -10        4.39        2.76      1.80 o 
  -5   1 -10       53.30       56.49      6.89 o 
  -3   1 -10       99.91       94.18      4.24 o 
  -1   1 -10      339.50      348.25      9.50 o 
   1   1 -10       97.50       95.28      3.44 o 
   3   1 -10       75.57       87.19      2.78 o 
   5   1 -10       14.83       15.99      1.47 o 
   7   1 -10       54.02       47.16      2.14 o 
   9   1 -10        3.93        4.18      1.14 o 
  11   1 -10       30.84       35.02      1.90 o 
  13   1 -10       13.08       14.31      1.46 o 
  -6   2 -10        3.47        2.16      2.39 o 
  -4   2 -10       57.50       54.60      3.37 o 
  -2   2 -10       18.08       18.45      2.28 o 
   0   2 -10       84.62       86.17      3.30 o 
   2   2 -10      155.07      150.04      4.38 o 
   4   2 -10      127.83      121.78      3.36 o 
   6   2 -10       67.30       69.34      2.52 o 
   8   2 -10      126.25      124.69      3.40 o 
  10   2 -10        5.74        6.44      1.22 o 
  12   2 -10        6.09        8.77      1.33 o 
  -7   3 -10        2.67        1.40      2.68 o 
  -5   3 -10        1.50       -0.83      2.27 o 
  -3   3 -10        7.10        5.77      1.81 o 
  -1   3 -10       12.37       12.48      1.62 o 
   1   3 -10       10.15        6.09      1.44 o 
   3   3 -10       11.31       11.36      1.61 o 
   5   3 -10       10.91       15.35      1.66 o 
   7   3 -10       13.33       13.88      1.43 o 
   9   3 -10       38.44       43.56      2.59 o 
  11   3 -10       23.00       20.79      1.64 o 
  -6   4 -10        1.55        0.90      2.51 o 
  -4   4 -10       50.81       61.66      5.58 o 
  -2   4 -10       13.53       23.61      3.75 o 
   0   4 -10       51.80       54.63      2.80 o 
   2   4 -10        2.65        2.45      1.36 o 
   4   4 -10       72.11       72.26      3.14 o 
   6   4 -10       40.65       38.17      2.63 o 
   8   4 -10      108.19      112.09      3.83 o 
  10   4 -10       14.41       13.53      1.65 o 
  -5   5 -10       19.75       17.82      3.83 o 
  -3   5 -10       10.06        8.43      2.97 o 
  -1   5 -10        5.02        7.17      2.93 o 
   1   5 -10        1.36        1.68      1.34 o 
   3   5 -10       20.31       23.57      2.05 o 
   5   5 -10        2.48        1.62      1.28 o 
   7   5 -10        1.44       -0.21      1.46 o 
   9   5 -10       13.26       11.42      1.66 o 
  -2   6 -10       74.91       75.00      6.36 o 
   0   6 -10       36.71       27.09      4.12 o 
   2   6 -10        9.69        6.76      1.96 o 
   4   6 -10        3.91        7.49      1.63 o 
  -7   1  -9       16.03       23.27      3.31 o 
  -5   1  -9       31.48       33.23      2.61 o 
  -3   1  -9       29.04       29.69      2.44 o 
  -1   1  -9        1.59        1.92      0.90 o 
   1   1  -9      204.89      205.07      4.38 o 
   3   1  -9      473.01      465.06      8.04 o 
   5   1  -9      148.06      137.57      3.37 o 
   7   1  -9       73.63       73.56      2.41 o 
   9   1  -9       11.59       12.58      1.28 o 
  11   1  -9        7.58        5.19      1.07 o 
  13   1  -9       38.78       38.47      2.07 o 
  15   1  -9        5.25        9.31      1.27 o 
  -8   2  -9      137.86      123.11      7.14 o 
  -6   2  -9       60.42       60.31      5.07 o 
  -4   2  -9       19.98       19.28      2.26 o 
  -2   2  -9       27.07       25.08      1.97 o 
   0   2  -9      297.40      286.59      6.48 o 
   2   2  -9      366.14      346.40      6.43 o 
   4   2  -9       42.43       42.55      3.57 o 
   6   2  -9      340.02      320.83      6.05 o 
   8   2  -9       60.43       62.85      2.30 o 
  10   2  -9      110.32      104.14      2.94 o 
  12   2  -9       98.25       98.96      2.91 o 
  14   2  -9        3.09        5.61      1.15 o 
  -7   3  -9       15.88       23.21      3.50 o 
  -5   3  -9       24.13       21.29      3.29 o 
  -3   3  -9      212.06      216.67      6.68 o 
  -1   3  -9      159.86      157.78      5.67 o 
   1   3  -9       67.13       61.09      2.64 o 
   3   3  -9       47.22       46.12      2.36 o 
   5   3  -9      176.96      168.62      3.93 o 
   7   3  -9       15.74       18.54      1.43 o 
   9   3  -9       58.36       59.49      2.24 o 
  11   3  -9        1.93        0.43      1.03 o 
  13   3  -9        6.79       12.38      1.86 o 
  -8   4  -9       19.44       19.99      3.63 o 
  -6   4  -9       46.73       43.48      4.57 o 
  -4   4  -9       21.89       18.46      3.32 o 
  -2   4  -9      130.02      134.94      4.24 o 
   0   4  -9      236.81      241.33      5.97 o 
   2   4  -9       50.02       49.39      2.53 o 
   4   4  -9       97.30       86.41      3.16 o 
   6   4  -9      172.26      163.36      4.49 o 
   8   4  -9       17.47       17.65      1.47 o 
  10   4  -9       78.38       84.48      2.73 o 
  12   4  -9       26.23       27.95      1.71 o 
  -7   5  -9       52.86       56.52      5.33 o 
  -5   5  -9       33.48       40.98      4.51 o 
  -3   5  -9       26.04       30.85      4.09 o 
  -1   5  -9       16.75       18.90      2.32 o 
   1   5  -9      195.92      193.80      5.30 o 
   3   5  -9      120.14      111.71      3.76 o 
   5   5  -9       37.57       34.54      2.67 o 
   7   5  -9       28.19       32.03      2.11 o 
   9   5  -9       46.45       43.17      3.18 o 
  11   5  -9       39.72       44.82      2.42 o 
  -6   6  -9       16.42       20.37      4.03 o 
  -4   6  -9       16.82       22.23      4.05 o 
  -2   6  -9        6.95        8.29      3.05 o 
   0   6  -9        3.47        4.69      2.21 o 
   2   6  -9       31.83       30.76      6.13 o 
   4   6  -9        8.90       13.42      1.71 o 
   6   6  -9       26.08       31.81      2.22 o 
   8   6  -9        4.29        2.20      1.31 o 
  -1   7  -9        9.56        9.60      3.26 o 
   1   7  -9       13.82       17.31      2.34 o 
   3   7  -9        3.46        5.06      1.79 o 
  -8   0  -8      106.69      120.08      6.29 o 
  -6   0  -8      298.77      292.41     11.21 o 
  -4   0  -8      309.27      300.93     11.12 o 
  -2   0  -8      265.17      245.37      6.70 o 
   0   0  -8      347.60      346.49     12.10 o 
   2   0  -8      348.30      338.55      8.55 o 
   4   0  -8     1451.15     1384.93     29.13 o 
   6   0  -8     1036.35      990.48     21.41 o 
   8   0  -8      372.62      393.90      9.70 o 
  10   0  -8       69.98       69.62      3.18 o 
  12   0  -8       67.63       50.97      2.76 o 
  14   0  -8       99.97      103.60      5.31 o 
  16   0  -8       46.14       40.92      2.68 o 
  -7   1  -8      343.55      335.16      8.88 o 
  -5   1  -8      320.40      300.58      8.07 o 
  -3   1  -8        8.04       11.76      1.23 o 
  -1   1  -8      257.76      244.10      4.79 o 
   1   1  -8      671.75      650.57     10.46 o 
   3   1  -8       57.64       50.49      1.86 o 
   5   1  -8      684.48      680.02     10.83 o 
   7   1  -8      177.77      174.80      3.77 o 
   9   1  -8      208.29      178.21      3.85 o 
  11   1  -8       14.53       11.60      1.13 o 
  13   1  -8       13.67       10.02      1.78 o 
  15   1  -8       22.83       22.52      1.49 o 
  17   1  -8       17.07       25.02      1.60 o 
  -8   2  -8       97.08      100.63      6.08 o 
  -6   2  -8       19.96       17.51      1.99 o 
  -4   2  -8        1.63        0.23      0.96 o 
  -2   2  -8      297.55      299.89      6.52 o 
   0   2  -8       96.99       94.48      2.60 o 
   2   2  -8      144.17      147.96      3.39 o 
   4   2  -8      304.84      295.36      5.49 o 
   6   2  -8      104.49      102.02      2.75 o 
   8   2  -8      376.56      356.70      6.38 o 
  10   2  -8      190.06      182.67      3.95 o 
  12   2  -8       13.98       15.01      1.98 o 
  14   2  -8       11.07       15.65      1.30 o 
  16   2  -8       32.81       45.46      2.00 o 
  -9   3  -8       31.49       29.63      3.80 o 
  -7   3  -8        3.95        5.53      2.33 o 
  -5   3  -8        0.28       -1.61      1.61 o 
  -3   3  -8      107.40      108.56      3.56 o 
  -1   3  -8       82.87       85.64      2.95 o 
   1   3  -8      142.40      139.71      3.39 o 
   3   3  -8       61.44       64.61      2.20 o 
   5   3  -8        3.46        3.75      1.10 o 
   7   3  -8       57.33       55.49      2.06 o 
   9   3  -8       16.88       19.33      1.34 o 
  11   3  -8       16.37       14.69      1.27 o 
  13   3  -8        9.31       10.26      1.18 o 
  15   3  -8       17.30       20.73      1.45 o 
  -8   4  -8       33.02       35.81      4.28 o 
  -6   4  -8      292.62      303.36     12.55 o 
  -4   4  -8       34.39       32.37      3.76 o 
  -2   4  -8       30.17       27.89      1.93 o 
   0   4  -8        1.32        3.03      1.10 o 
   2   4  -8      158.70      153.33      4.21 o 
   4   4  -8       34.07       27.25      1.55 o 
   6   4  -8       17.98       21.02      1.43 o 
   8   4  -8        5.90        6.19      1.03 o 
  10   4  -8      106.21      114.65      4.04 o 
  12   4  -8       23.56       25.39      1.53 o 
  14   4  -8       28.17       29.82      1.67 o 
  -9   5  -8        8.51        8.92      3.21 o 
  -7   5  -8        2.47        4.19      2.76 o 
  -5   5  -8       26.45       32.71      3.92 o 
  -3   5  -8      171.05      184.23      8.96 o 
  -1   5  -8       30.82       32.36      2.09 o 
   1   5  -8        6.38        6.96      1.38 o 
   3   5  -8       27.14       28.48      2.56 o 
   5   5  -8       27.43       30.19      1.92 o 
   7   5  -8       60.35       60.56      2.57 o 
   9   5  -8       18.29       17.69      1.60 o 
  11   5  -8       11.46       11.09      1.38 o 
  13   5  -8       34.70       41.73      2.18 o 
  -8   6  -8        0.07       -1.13      2.35 o 
  -6   6  -8        0.48       -1.17      2.47 o 
  -4   6  -8       12.16       13.44      3.20 o 
  -2   6  -8       49.94       61.50      3.89 o 
   0   6  -8       61.72       60.55      3.41 o 
   2   6  -8       29.40       35.62      2.23 o 
   4   6  -8      227.29      230.32      5.84 o 
   6   6  -8       30.71       31.90      2.09 o 
   8   6  -8        0.66        1.13      1.17 o 
  10   6  -8        1.11        1.00      1.12 o 
  -5   7  -8       71.25       79.37      6.56 o 
  -3   7  -8       42.58       44.62      4.90 o 
  -1   7  -8       14.94       16.24      3.80 o 
   1   7  -8       13.67       16.77      2.20 o 
   3   7  -8       17.55       14.09      2.06 o 
   5   7  -8      131.94      141.97      4.43 o 
   7   7  -8       88.19       97.58      3.62 o 
  -9   1  -7      165.61      166.10      7.60 o 
  -7   1  -7      129.93      118.66      4.33 o 
  -5   1  -7       74.06       76.45      2.62 o 
  -3   1  -7      476.15      466.64      7.80 o 
  -1   1  -7       33.25       32.75      1.67 o 
   1   1  -7        7.17        8.60      0.90 o 
   3   1  -7      408.02      410.50      6.18 o 
   5   1  -7      370.75      365.83      5.69 o 
   7   1  -7      116.06      119.63      2.82 o 
   9   1  -7       90.11       90.44      2.41 o 
  11   1  -7      144.04      134.04      3.08 o 
  13   1  -7       33.68       27.78      1.42 o 
  15   1  -7       11.62       11.70      1.12 o 
  17   1  -7        2.27        1.12      0.91 o 
  -8   2  -7        5.12        8.43      2.38 o 
  -6   2  -7        5.03        0.29      1.74 o 
  -4   2  -7       59.22       66.31      3.08 o 
  -2   2  -7       78.04       76.60      2.90 o 
   0   2  -7        8.80        9.06      1.05 o 
   2   2  -7      367.96      340.85      7.26 o 
   4   2  -7      108.54      103.71      2.29 o 
   6   2  -7      626.43      600.89      9.58 o 
   8   2  -7      825.35      796.01     12.34 o 
  10   2  -7      120.68      107.71      2.70 o 
  12   2  -7       92.56       97.37      2.56 o 
  14   2  -7       93.02       95.48      2.59 o 
  16   2  -7       12.81       17.81      1.30 o 
  -9   3  -7      158.35      165.93      8.18 o 
  -7   3  -7       87.59       95.97      5.78 o 
  -5   3  -7      197.84      199.99      6.88 o 
  -3   3  -7      146.52      131.62      3.73 o 
  -1   3  -7      480.91      459.62      7.72 o 
   1   3  -7      166.08      165.63      3.57 o 
   3   3  -7       63.13       63.66      2.04 o 
   5   3  -7       75.33       73.42      2.86 o 
   7   3  -7      371.01      320.86      5.82 o 
   9   3  -7        6.18        8.01      0.98 o 
  11   3  -7      168.75      174.09      3.73 o 
  13   3  -7        2.76        1.24      0.88 o 
  15   3  -7       32.44       44.07      1.85 o 
  17   3  -7       24.70       26.37      1.51 o 
 -10   4  -7       55.69       53.84      5.00 o 
  -8   4  -7       58.75       57.81      4.92 o 
  -6   4  -7      263.63      247.81     10.44 o 
  -4   4  -7      181.24      185.40      4.77 o 
  -2   4  -7       11.09       12.88      1.58 o 
   0   4  -7      283.60      284.20      6.25 o 
   2   4  -7      291.19      288.79      5.43 o 
   4   4  -7      102.12      105.10      3.04 o 
   6   4  -7      374.51      361.89      6.44 o 
   8   4  -7      147.81      147.73      3.40 o 
  10   4  -7       14.35       11.51      1.10 o 
  12   4  -7      108.82      115.00      2.92 o 
  14   4  -7        2.88        5.01      1.02 o 
  16   4  -7        3.42        2.94      1.23 o 
  -9   5  -7       51.27       50.35      4.77 o 
  -7   5  -7      338.31      329.59     13.46 o 
  -5   5  -7       56.68       56.42      4.80 o 
  -3   5  -7      281.55      269.16      7.72 o 
  -1   5  -7       53.97       56.77      2.57 o 
   1   5  -7       35.26       32.03      1.94 o 
   3   5  -7      344.26      317.31      7.93 o 
   5   5  -7        8.33        4.93      1.14 o 
   7   5  -7      117.10      118.65      3.11 o 
   9   5  -7      141.71      152.54      4.92 o 
  11   5  -7       49.08       48.07      1.93 o 
  13   5  -7       14.28       14.66      1.26 o 
  -8   6  -7       72.78       87.51      6.33 o 
  -6   6  -7       20.45       16.43      3.25 o 
  -4   6  -7       80.76       84.96      5.85 o 
  -2   6  -7       43.87       40.69      2.92 o 
   0   6  -7       97.87       93.35      3.35 o 
   2   6  -7       79.78       71.33      2.81 o 
   4   6  -7       26.29       27.23      1.86 o 
   6   6  -7       31.08       34.08      1.99 o 
   8   6  -7       34.48       34.29      2.03 o 
  10   6  -7        9.43       10.22      1.32 o 
  12   6  -7       21.04       24.21      1.71 o 
  -7   7  -7       35.38       34.70      4.70 o 
  -5   7  -7       26.21       36.70      4.38 o 
  -3   7  -7       67.78       75.12      5.96 o 
  -1   7  -7       16.10       17.64      2.22 o 
   1   7  -7       93.54       95.56      8.36 o 
   3   7  -7      110.39      115.42      3.86 o 
   5   7  -7        6.11        2.91      1.26 o 
   7   7  -7       13.64       13.70      1.57 o 
   9   7  -7       13.68       20.14      2.90 o 
  -4   8  -7        4.67        5.39      2.94 o 
  -2   8  -7        6.84        5.92      2.83 o 
   0   8  -7       13.10        7.52      1.94 o 
   2   8  -7       23.56       26.64      2.55 o 
   4   8  -7       41.61       43.26      2.97 o 
   6   8  -7       28.31       27.40      2.49 o 
  -8   0  -6       35.29       37.68      3.35 o 
  -6   0  -6      982.73      990.50     21.32 o 
  -4   0  -6      220.27      198.42      5.39 o 
  -2   0  -6      600.92      637.34     13.92 o 
   0   0  -6      205.62      211.42      5.81 o 
   2   0  -6      831.40      821.27     20.22 o 
   4   0  -6      956.79     1002.72     18.65 o 
   6   0  -6     1138.27     1112.18     18.99 o 
   8   0  -6       24.60       26.81      2.15 o 
  10   0  -6      227.31      229.16      8.02 o 
  12   0  -6      255.47      217.84      6.08 o 
  14   0  -6       65.39       42.95      2.32 o 
  16   0  -6      133.37      152.57      4.77 o 
  18   0  -6       23.80       26.85      2.11 o 
  -9   1  -6      397.93      401.46      9.66 o 
  -7   1  -6      281.72      272.97      7.09 o 
  -5   1  -6     1220.10     1206.42     17.98 o 
  -3   1  -6       16.20       12.47      0.88 o 
  -1   1  -6     1060.53     1052.60     16.65 o 
   1   1  -6     1227.51     1183.02     16.43 o 
   3   1  -6      330.38      316.64      5.00 o 
   5   1  -6       10.47        8.57      0.62 o 
   7   1  -6      162.79      173.27      3.59 o 
   9   1  -6       67.88       77.88      1.81 o 
  11   1  -6      294.69      263.46      4.21 o 
  13   1  -6       14.28       15.00      1.06 o 
  15   1  -6       22.96       26.33      1.34 o 
  17   1  -6       17.90       17.92      1.24 o 
 -10   2  -6      172.46      171.00      7.63 o 
  -8   2  -6      807.74      766.83     29.31 o 
  -6   2  -6        7.81        9.01      1.25 o 
  -4   2  -6       29.47       28.97      1.32 o 
  -2   2  -6      524.83      568.72      9.05 o 
   0   2  -6      710.38      733.10     12.77 o 
   2   2  -6      327.04      351.28      5.29 o 
   4   2  -6       61.09       55.40      1.48 o 
   6   2  -6      364.78      379.34      5.14 o 
   8   2  -6      513.72      510.58      7.25 o 
  10   2  -6      260.32      256.79      4.11 o 
  12   2  -6       63.22       60.32      1.66 o 
  14   2  -6        7.37        9.28      0.93 o 
  16   2  -6        0.47        0.53      0.76 o 
  18   2  -6        9.54       13.58      1.46 o 
  -9   3  -6      139.39      145.28      7.10 o 
  -7   3  -6       76.85       74.34      3.22 o 
  -5   3  -6       74.55       72.78      3.23 o 
  -3   3  -6       21.80       15.66      1.14 o 
  -1   3  -6      137.64      150.99      3.21 o 
   1   3  -6      172.77      175.08      4.40 o 
   3   3  -6      170.57      173.97      2.87 o 
   5   3  -6      215.80      213.89      3.29 o 
   7   3  -6      156.29      151.50      2.80 o 
   9   3  -6      352.81      344.43      5.24 o 
  11   3  -6       12.80       14.86      0.99 o 
  13   3  -6        0.84        1.57      0.75 o 
  15   3  -6        3.15        5.04      0.90 o 
  17   3  -6       55.26       59.74      2.46 o 
 -10   4  -6       30.35       35.44      3.82 o 
  -8   4  -6       10.65       11.01      2.42 o 
  -6   4  -6      251.75      277.47      7.57 o 
  -4   4  -6     1094.63     1091.56     19.03 o 
  -2   4  -6      216.58      198.76      4.75 o 
   0   4  -6       14.93       14.52      1.08 o 
   2   4  -6       32.59       34.15      1.50 o 
   4   4  -6      106.93      102.04      2.58 o 
   6   4  -6       82.47       75.24      2.18 o 
   8   4  -6       30.38       31.68      1.46 o 
  10   4  -6       27.15       25.48      1.31 o 
  12   4  -6      155.79      162.95      3.45 o 
  14   4  -6       23.77       27.39      1.36 o 
  16   4  -6        7.36       10.39      1.33 o 
  -9   5  -6       44.85       49.93      4.49 o 
  -7   5  -6       13.29       26.05      3.32 o 
  -5   5  -6      269.72      272.47      7.85 o 
  -3   5  -6       27.97       27.42      1.79 o 
  -1   5  -6      184.49      185.68      4.62 o 
   1   5  -6      115.21      111.27      3.33 o 
   3   5  -6       56.72       47.54      2.50 o 
   5   5  -6      443.61      437.72      7.45 o 
   7   5  -6      268.68      260.56      4.97 o 
   9   5  -6       14.26       16.14      1.57 o 
  11   5  -6        1.48        1.70      0.85 o 
  13   5  -6       45.50       47.91      1.79 o 
  15   5  -6       65.74       67.93      2.78 o 
 -10   6  -6       17.44       18.88      3.53 o 
  -8   6  -6       33.64       35.72      4.28 o 
  -6   6  -6       10.66       19.23      3.25 o 
  -4   6  -6       50.04       52.65      3.15 o 
  -2   6  -6      227.49      226.04      6.89 o 
   0   6  -6        6.22        8.06      1.83 o 
   2   6  -6      137.36      125.47      3.74 o 
   4   6  -6      187.53      191.76      4.77 o 
   6   6  -6      293.59      288.85      6.41 o 
   8   6  -6       44.50       38.40      2.00 o 
  10   6  -6       31.74       34.84      2.04 o 
  12   6  -6        4.04        5.12      1.06 o 
  14   6  -6        3.64        5.45      1.64 o 
  -9   7  -6       39.31       41.03      4.72 o 
  -7   7  -6       76.25       79.76      6.11 o 
  -5   7  -6      120.91      128.13      7.46 o 
  -3   7  -6       80.76       92.69      4.16 o 
  -1   7  -6       67.74       69.63      3.68 o 
   1   7  -6       51.12       52.40      3.09 o 
   3   7  -6        9.44        9.21      1.42 o 
   5   7  -6       23.85       20.25      1.70 o 
   7   7  -6      175.86      198.72      5.08 o 
   9   7  -6       17.90       15.84      1.54 o 
  11   7  -6       93.92      108.79      4.57 o 
  -6   8  -6        1.65        0.44      2.68 o 
  -4   8  -6       31.74       36.46      4.44 o 
  -2   8  -6       63.38       66.33      3.79 o 
   0   8  -6       59.38       64.92      3.71 o 
   2   8  -6        3.31        3.73      1.58 o 
   4   8  -6       77.30       76.90      3.76 o 
   6   8  -6       14.75       15.37      2.06 o 
   8   8  -6       33.28       37.49      2.25 o 
  -9   1  -5      475.46      481.39     10.77 o 
  -7   1  -5      540.70      538.15      9.89 o 
  -5   1  -5      391.95      397.86      6.45 o 
  -3   1  -5      613.19      646.12      9.83 o 
  -1   1  -5     2235.08     2206.42     31.53 o 
   1   1  -5      169.66      182.36      2.97 o 
   3   1  -5      185.82      160.21      3.10 o 
   5   1  -5      768.51      853.25     10.37 o 
   7   1  -5      204.30      191.95      2.88 o 
   9   1  -5      123.86      127.03      2.11 o 
  11   1  -5        0.66        0.97      0.47 o 
  13   1  -5      310.61      299.17      4.57 o 
  15   1  -5       32.35       29.64      1.36 o 
  17   1  -5        0.90        2.05      0.78 o 
  19   1  -5        4.24        3.67      0.92 o 
 -10   2  -5      303.98      319.19     11.42 o 
  -8   2  -5       43.68       42.66      2.19 o 
  -6   2  -5       38.77       41.90      1.78 o 
  -4   2  -5      107.76      100.64      2.28 o 
  -2   2  -5      269.42      254.48      4.54 o 
   0   2  -5      689.33      675.64      9.18 o 
   2   2  -5     1192.25     1276.85     16.15 o 
   4   2  -5       34.33       31.70      0.97 o 
   6   2  -5      135.30      137.66      2.22 o 
   8   2  -5     1064.53     1054.58     14.96 o 
  10   2  -5      335.45      345.09      5.06 o 
  12   2  -5       18.06       20.57      0.91 o 
  14   2  -5        7.58        8.92      0.79 o 
  16   2  -5       41.07       42.10      1.55 o 
  18   2  -5        8.83       12.06      0.99 o 
 -11   3  -5       69.78       79.80      5.08 o 
  -9   3  -5      258.93      260.91     10.09 o 
  -7   3  -5     1768.61     1731.40     29.18 o 
  -5   3  -5      500.31      485.04      9.33 o 
  -3   3  -5      480.79      469.92      7.46 o 
  -1   3  -5      190.24      179.75      3.15 o 
   1   3  -5       47.23       44.08      1.74 o 
   3   3  -5      965.30      975.23     15.79 o 
   5   3  -5     1119.62     1125.54     19.20 o 
   7   3  -5      190.88      185.66      3.02 o 
   9   3  -5     1465.89     1386.71     16.46 o 
  11   3  -5       64.84       61.87      1.48 o 
  13   3  -5       73.71       76.42      1.69 o 
  15   3  -5       52.90       57.65      1.44 o 
  17   3  -5       24.86       31.67      1.70 o 
 -10   4  -5      100.34      104.19      5.95 o 
  -8   4  -5       17.18       18.55      2.78 o 
  -6   4  -5      244.78      235.70      5.16 o 
  -4   4  -5      792.83      742.17     13.32 o 
  -2   4  -5      368.19      361.71      6.18 o 
   0   4  -5      606.79      623.88      9.48 o 
   2   4  -5      345.94      357.63      5.78 o 
   4   4  -5       73.05       73.53      1.65 o 
   6   4  -5      540.29      525.34      7.48 o 
   8   4  -5      190.26      196.80      3.32 o 
  10   4  -5       68.45       75.64      1.72 o 
  12   4  -5       43.10       48.55      1.37 o 
  14   4  -5       40.85       43.95      1.26 o 
  16   4  -5        5.98        5.75      1.01 o 
 -11   5  -5       37.58       48.89      4.46 o 
  -9   5  -5        1.19        1.54      1.86 o 
  -7   5  -5       97.03       84.56      5.49 o 
  -5   5  -5      602.12      577.60     13.71 o 
  -3   5  -5      289.58      290.28      6.25 o 
  -1   5  -5      404.37      402.93      7.91 o 
   1   5  -5       49.61       53.54      1.84 o 
   3   5  -5       98.02       95.68      2.51 o 
   5   5  -5       97.33       86.71      2.35 o 
   7   5  -5        6.85        8.46      0.94 o 
   9   5  -5       55.95       55.57      1.57 o 
  11   5  -5      167.94      173.22      5.18 o 
  13   5  -5       19.03       18.81      1.26 o 
  15   5  -5       31.17       33.08      2.62 o 
 -10   6  -5       39.40       33.85      4.01 o 
  -8   6  -5       21.75       29.10      3.77 o 
  -6   6  -5       35.25       32.39      3.76 o 
  -4   6  -5       71.48       72.03      3.45 o 
  -2   6  -5      164.59      169.15      4.42 o 
   0   6  -5       60.33       53.60      2.35 o 
   2   6  -5      153.63      148.73      3.98 o 
   4   6  -5      298.78      288.13      6.28 o 
   6   6  -5       98.01       98.66      3.03 o 
   8   6  -5       36.28       36.25      1.82 o 
  10   6  -5       36.20       35.06      1.78 o 
  12   6  -5       11.74       14.27      1.53 o 
  14   6  -5       14.03       13.27      2.09 o 
  -9   7  -5       35.44       44.41      4.69 o 
  -7   7  -5       16.91       20.13      3.50 o 
  -5   7  -5       37.74       33.45      4.04 o 
  -3   7  -5       14.93       19.15      2.34 o 
  -1   7  -5      108.25      113.06      6.34 o 
   1   7  -5       42.45       36.92      2.10 o 
   3   7  -5      115.24      116.18      3.60 o 
   5   7  -5      106.29      114.79      3.56 o 
   7   7  -5        1.34        2.50      1.07 o 
   9   7  -5        2.29        4.66      1.15 o 
  11   7  -5        7.44        8.65      1.20 o 
  13   7  -5        0.88        0.77      1.45 o 
  -8   8  -5       10.01       11.21      3.35 o 
  -6   8  -5       67.32       92.90      6.62 o 
  -4   8  -5       62.21       72.49      5.81 o 
  -2   8  -5       10.82       12.37      3.38 o 
   0   8  -5       49.33       46.95      4.49 o 
   2   8  -5       95.43       86.10      4.30 o 
   4   8  -5        0.50       -1.00      1.21 o 
   6   8  -5       23.35       23.88      1.87 o 
   8   8  -5       48.39       49.34      2.47 o 
  10   8  -5       72.74       91.47      4.22 o 
  -3   9  -5       47.94       55.33      5.37 o 
  -1   9  -5       16.70       14.75      2.24 o 
   1   9  -5       25.50       20.21      3.48 o 
   3   9  -5      101.95      100.65      4.55 o 
   5   9  -5      115.74      114.22      6.69 o 
 -10   0  -4      592.66      649.24     19.47 o 
  -8   0  -4      168.53      166.98      6.49 o 
  -6   0  -4      970.88     1040.57     21.97 o 
  -4   0  -4     4351.76     4534.07    127.40 o 
  -2   0  -4     2053.87     2038.21     41.62 o 
   0   0  -4     3858.49     3899.10     63.67 o 
   2   0  -4      502.77      463.94      8.21 o 
   4   0  -4     5463.55     5484.71     88.50 o 
   6   0  -4     1009.89     1159.22     19.36 o 
   8   0  -4      549.09      610.10     10.50 o 
  10   0  -4      206.31      201.37      5.20 o 
  12   0  -4      386.77      340.48      7.39 o 
  14   0  -4       76.24       60.28      2.95 o 
  16   0  -4      148.27      149.99      4.39 o 
  18   0  -4        8.47        9.79      1.41 o 
  20   0  -4        2.92        5.86      1.94 o 
 -11   1  -4      157.46      156.60      6.32 o 
  -9   1  -4      535.84      520.55     11.43 o 
  -7   1  -4      640.68      639.62     11.50 o 
  -5   1  -4     2559.01     2524.99     35.78 o 
  -3   1  -4     2360.62     2504.71     40.80 o 
  -1   1  -4      147.65      162.45      2.39 o 
   1   1  -4     2275.08     2216.78     25.70 o 
   3   1  -4      537.02      525.32      6.95 o 
   5   1  -4     1316.39     1422.48     16.67 o 
   7   1  -4     1177.26     1218.08     14.37 o 
   9   1  -4      345.73      347.12      4.54 o 
  11   1  -4       93.58      100.83      1.74 o 
  13   1  -4      446.55      420.71      5.96 o 
  15   1  -4       27.76       26.01      1.04 o 
  17   1  -4       77.88       73.35      2.05 o 
  19   1  -4       62.15       61.95      1.98 o 
 -10   2  -4       87.37       86.04      4.67 o 
  -8   2  -4       67.41       70.95      3.08 o 
  -6   2  -4      261.10      258.01      5.06 o 
  -4   2  -4      409.42      425.24      6.64 o 
  -2   2  -4     1572.05     1606.51     23.11 o 
   0   2  -4     2046.89     2175.91     25.20 o 
   2   2  -4     1608.12     1645.22     18.42 o 
   4   2  -4      253.22      264.36      3.58 o 
   6   2  -4      124.60      103.94      1.71 o 
   8   2  -4      910.56      895.13     10.71 o 
  10   2  -4      140.42      147.30      2.68 o 
  12   2  -4      156.19      156.35      2.56 o 
  14   2  -4       37.10       47.35      1.20 o 
  16   2  -4       28.61       29.45      1.04 o 
  18   2  -4       23.93       24.35      1.57 o 
 -11   3  -4        6.50        4.58      1.94 o 
  -9   3  -4      155.24      157.55      6.95 o 
  -7   3  -4      364.99      354.95     13.64 o 
  -5   3  -4      135.93      142.30      3.40 o 
  -3   3  -4      639.70      613.49      9.42 o 
  -1   3  -4      288.13      263.49      4.62 o 
   1   3  -4     1053.13     1181.34     14.05 o 
   3   3  -4       18.59       15.87      0.94 o 
   5   3  -4        9.18        6.92      0.46 o 
   7   3  -4       10.57       10.97      0.74 o 
   9   3  -4      477.42      468.30      5.91 o 
  11   3  -4      461.73      465.59      5.85 o 
  13   3  -4       57.28       56.69      1.43 o 
  15   3  -4        3.75        6.61      0.78 o 
  17   3  -4       14.01       18.00      0.97 o 
  19   3  -4       24.67       25.44      2.19 o 
 -10   4  -4       39.10       39.22      3.71 o 
  -8   4  -4      218.68      195.18      8.31 o 
  -6   4  -4       89.76       88.13      2.60 o 
  -4   4  -4      265.83      270.35      5.66 o 
  -2   4  -4      654.13      658.50     10.17 o 
   0   4  -4       11.59       10.85      0.75 o 
   2   4  -4       73.12       64.99      1.45 o 
   4   4  -4      107.08      101.18      1.85 o 
   6   4  -4      244.95      254.25      3.59 o 
   8   4  -4      891.11      900.95     10.90 o 
  10   4  -4      153.45      148.63      2.54 o 
  12   4  -4      123.40      108.98      2.34 o 
  14   4  -4      116.57      115.60      4.49 o 
  16   4  -4       13.61       15.82      2.03 o 
  18   4  -4       10.49       11.04      2.01 o 
 -11   5  -4       49.86       47.58      4.43 o 
  -9   5  -4       41.08       44.14      4.18 o 
  -7   5  -4       20.94       18.52      2.70 o 
  -5   5  -4      376.70      391.02      7.76 o 
  -3   5  -4     1881.80     1835.82     31.22 o 
  -1   5  -4      292.05      295.37      5.32 o 
   1   5  -4      195.88      187.82      5.78 o 
   3   5  -4      321.54      304.66      6.04 o 
   5   5  -4       41.94       32.27      1.71 o 
   7   5  -4      934.04      906.23     12.23 o 
   9   5  -4      343.92      350.30      5.29 o 
  11   5  -4       27.32       28.48      1.68 o 
  13   5  -4       42.16       44.74      1.95 o 
  15   5  -4       60.65       62.31      1.68 o 
  17   5  -4        6.50        8.08      1.95 o 
 -10   6  -4       33.45       34.44      3.86 o 
  -8   6  -4      151.94      142.32      7.56 o 
  -6   6  -4      185.84      196.21      6.15 o 
  -4   6  -4       42.90       50.52      2.91 o 
  -2   6  -4       65.34       65.21      2.54 o 
   0   6  -4      381.86      395.69      7.95 o 
   2   6  -4       32.98       27.16      3.37 o 
   4   6  -4      597.88      541.32     10.24 o 
   6   6  -4      273.05      270.24      5.81 o 
   8   6  -4       69.46       63.79      2.01 o 
  10   6  -4       81.12       81.27      2.26 o 
  12   6  -4       95.05       96.36      2.52 o 
  14   6  -4       13.90       11.26      1.45 o 
  -9   7  -4       45.86       52.97      5.00 o 
  -7   7  -4      183.46      182.43      9.04 o 
  -5   7  -4      221.75      220.63      6.84 o 
  -3   7  -4       75.56       69.33      5.02 o 
  -1   7  -4       42.26       48.83      2.81 o 
   1   7  -4      194.44      201.89      5.41 o 
   3   7  -4      113.60      120.61      3.61 o 
   5   7  -4       17.64       19.89      1.53 o 
   7   7  -4       58.74       65.06      2.55 o 
   9   7  -4      122.12      130.66      3.68 o 
  11   7  -4        7.82       10.62      1.19 o 
  13   7  -4       68.71       77.51      2.52 o 
  -8   8  -4       27.68       36.80      4.59 o 
  -6   8  -4       30.56       39.57      4.49 o 
  -4   8  -4       18.72       20.37      3.58 o 
  -2   8  -4      129.83      127.19      5.00 o 
   0   8  -4       64.58       66.18      5.18 o 
   2   8  -4       67.60       73.73      3.63 o 
   4   8  -4      140.11      147.74      5.12 o 
   6   8  -4       67.79       71.02      2.84 o 
   8   8  -4       13.51       10.33      1.43 o 
  10   8  -4       31.19       34.09      2.05 o 
  -5   9  -4       34.53       32.08      4.41 o 
  -3   9  -4        6.36        7.86      2.88 o 
  -1   9  -4       23.69       23.87      2.54 o 
   1   9  -4        6.05        5.05      1.67 o 
   3   9  -4       34.74       30.62      3.80 o 
   5   9  -4       20.37       22.97      3.36 o 
 -11   1  -3      149.80      155.89      4.18 o 
  -9   1  -3       79.46       73.85      7.20 o 
  -7   1  -3      589.63      577.41     10.05 o 
  -5   1  -3      645.45      665.23     11.13 o 
  -3   1  -3     2591.79     2752.58     38.90 o 
  -1   1  -3      703.62      767.89      8.42 o 
   1   1  -3     6040.40     6008.81     68.91 o 
   3   1  -3      996.80     1057.47     12.43 o 
   5   1  -3      523.41      500.17      6.12 o 
   7   1  -3     1006.76     1128.39     13.37 o 
   9   1  -3      126.34      118.72      1.76 o 
  11   1  -3      143.12      137.23      2.04 o 
  13   1  -3       40.64       44.46      1.06 o 
  15   1  -3      275.34      272.80      4.13 o 
  17   1  -3       13.70       16.78      1.02 o 
  19   1  -3        2.28        1.19      0.77 o 
 -10   2  -3      167.97      158.07      4.20 o 
  -8   2  -3      847.89      873.77     14.86 o 
  -6   2  -3     1010.98      998.52     21.18 o 
  -4   2  -3      930.23     1019.30     15.06 o 
  -2   2  -3      121.56      117.83      1.83 o 
   0   2  -3     1174.56     1159.05     13.67 o 
   2   2  -3     1961.61     1973.75     21.10 o 
   4   2  -3     1910.05     2033.22     23.39 o 
   6   2  -3      288.96      267.36      3.47 o 
   8   2  -3      375.28      357.02      5.65 o 
  10   2  -3      795.40      796.01     15.32 o 
  12   2  -3       85.71       87.76      2.29 o 
  14   2  -3       88.64       88.99      2.35 o 
  16   2  -3       26.73       27.86      0.91 o 
  18   2  -3       37.55       39.20      2.33 o 
 -11   3  -3       80.06       79.74      4.64 o 
  -9   3  -3      371.53      388.76      7.19 o 
  -7   3  -3      792.84      781.99     16.57 o 
  -5   3  -3     2824.25     2834.42     46.18 o 
  -3   3  -3      157.32      156.03      2.95 o 
  -1   3  -3     1950.03     1884.99     23.89 o 
   1   3  -3     2222.75     2383.17     27.78 o 
   3   3  -3       27.20       49.67      1.09 o 
   5   3  -3      996.51      936.22     10.27 o 
   7   3  -3      882.97      890.13      9.83 o 
   9   3  -3      736.75      724.95     12.21 o 
  11   3  -3     2608.12     2482.84     41.04 o 
  13   3  -3      130.18      137.45      7.32 o 
  15   3  -3       51.24       57.97      3.06 o 
  17   3  -3       44.00       54.64      4.25 o 
  19   3  -3        1.43        0.06      0.75 o 
 -10   4  -3      207.58      190.37      8.02 o 
  -8   4  -3       27.28       25.93      1.87 o 
  -6   4  -3      145.13      132.19      6.24 o 
  -4   4  -3      262.61      237.07      6.01 o 
  -2   4  -3      631.41      629.83      8.66 o 
   0   4  -3     1237.30     1282.43     16.82 o 
   2   4  -3     1307.80     1318.40     15.52 o 
   4   4  -3      372.76      365.83      4.99 o 
   6   4  -3      360.29      321.23      4.90 o 
   8   4  -3      532.35      500.28      6.43 o 
  10   4  -3      247.40      248.98      4.25 o 
  12   4  -3       27.09       30.23      2.24 o 
  14   4  -3      114.56      113.69      4.47 o 
  16   4  -3        7.08        7.19      1.72 o 
  18   4  -3        2.49        1.99      1.56 o 
 -11   5  -3      121.53      111.49      6.26 o 
  -9   5  -3       83.61       82.57      5.36 o 
  -7   5  -3      122.35      119.59      4.18 o 
  -5   5  -3       37.13       33.64      2.03 o 
  -3   5  -3     1194.69     1189.76     20.41 o 
  -1   5  -3      389.32      380.00      5.65 o 
   1   5  -3      131.80      121.19      2.41 o 
   3   5  -3      376.45      358.45      5.62 o 
   5   5  -3      493.79      526.00      6.77 o 
   7   5  -3       20.76       20.67      0.93 o 
   9   5  -3        4.65        4.97      0.67 o 
  11   5  -3       28.98       28.42      0.95 o 
  13   5  -3       40.61       47.56      4.55 o 
  15   5  -3       30.63       28.91      2.52 o 
  17   5  -3       37.16       44.15      3.18 o 
 -10   6  -3        3.52        0.60      1.87 o 
  -8   6  -3       94.07       76.14      5.31 o 
  -6   6  -3       14.80       10.30      1.66 o 
  -4   6  -3      374.94      364.35     13.43 o 
  -2   6  -3      475.25      444.58     13.95 o 
   0   6  -3      215.95      226.15      5.19 o 
   2   6  -3      123.37      127.87      3.70 o 
   4   6  -3       45.51       41.84      1.66 o 
   6   6  -3      724.43      645.05     10.32 o 
   8   6  -3      123.54      125.83      2.94 o 
  10   6  -3       69.29       66.95      2.44 o 
  12   6  -3       34.62       32.43      1.91 o 
  14   6  -3       92.70       99.14      4.56 o 
  16   6  -3       11.02       10.69      1.10 o 
 -11   7  -3        8.69        0.56      2.36 o 
  -9   7  -3       15.98       16.04      3.24 o 
  -7   7  -3       28.91       31.15      3.81 o 
  -5   7  -3       17.18       15.18      1.92 o 
  -3   7  -3       31.26       25.26      2.12 o 
  -1   7  -3       85.31       80.12      5.10 o 
   1   7  -3      253.25      241.05      5.61 o 
   3   7  -3      183.66      163.02      4.23 o 
   5   7  -3       21.65       21.20      2.03 o 
   7   7  -3       44.64       45.08      2.06 o 
   9   7  -3       20.86       20.32      1.44 o 
  11   7  -3        0.45        1.26      0.86 o 
  13   7  -3       40.39       46.55      3.62 o 
 -10   8  -3       16.57       25.20      4.02 o 
  -8   8  -3       55.15       69.48      5.75 o 
  -6   8  -3       78.87       87.42      6.15 o 
  -4   8  -3      122.29      130.15      5.13 o 
  -2   8  -3       62.85       68.63      3.57 o 
   0   8  -3       39.95       37.78      2.66 o 
   2   8  -3       74.65       69.68      4.94 o 
   4   8  -3      144.25      154.28      5.41 o 
   6   8  -3       21.28       22.64      1.74 o 
   8   8  -3       34.74       37.76      2.77 o 
  10   8  -3       85.38       89.83      3.08 o 
  -7   9  -3       31.89       29.07      4.35 o 
  -5   9  -3       33.55       35.14      4.64 o 
  -3   9  -3       58.48       50.03      4.99 o 
  -1   9  -3      129.65      140.09      5.50 o 
   1   9  -3       44.74       44.93      3.09 o 
   3   9  -3        6.57        6.03      1.61 o 
   5   9  -3       72.11       74.79      7.42 o 
   7   9  -3       74.66       69.92      3.46 o 
 -10   0  -2      159.38      148.84      5.29 o 
  -6   0  -2     2202.63     2253.30     45.10 o 
  -4   0  -2     1744.73     1872.79     30.87 o 
   0   0  -2     8447.56     8631.82    141.03 o 
   2   0  -2     2020.31     2015.70     32.54 o 
   4   0  -2      884.12      962.74     15.88 o 
   6   0  -2     6772.37     6763.34    110.53 o 
   8   0  -2     2614.97     2983.19     41.96 o 
  10   0  -2      304.42      309.68      4.86 o 
  12   0  -2       49.19       43.61      1.54 o 
  14   0  -2      249.47      222.61      7.09 o 
  16   0  -2      109.03      101.01      3.26 o 
  18   0  -2      199.23      197.40      5.42 o 
  20   0  -2        0.00        0.39      1.13 o 
 -11   1  -2      872.35      883.33     17.90 o 
  -9   1  -2      439.75      455.88      9.68 o 
  -7   1  -2      426.40      414.86      7.32 o 
  -5   1  -2      999.50      964.36     20.74 o 
  -3   1  -2     4597.66     4582.17     52.25 o 
  -1   1  -2     5111.99     4961.97     56.20 o 
   1   1  -2     4023.04     3937.80     45.66 o 
   3   1  -2     2326.82     2403.30     28.41 o 
   5   1  -2      182.33      203.92      3.29 o 
   7   1  -2      912.05      953.97     12.26 o 
   9   1  -2     1529.98     1509.89     26.02 o 
  11   1  -2      169.92      162.90      2.67 o 
  13   1  -2      262.41      268.53      3.58 o 
  15   1  -2      362.08      364.29      5.24 o 
  17   1  -2       28.50       29.56      1.30 o 
  19   1  -2       15.84       13.11      1.05 o 
 -12   2  -2       82.38       79.93      4.23 o 
 -10   2  -2       69.13       67.19      3.63 o 
  -8   2  -2      674.75      644.80     11.12 o 
  -6   2  -2      972.61     1083.76     22.44 o 
  -4   2  -2      371.21      444.36     12.26 o 
  -2   2  -2      277.28      317.25      3.95 o 
   0   2  -2     3785.89     3977.25     42.36 o 
   2   2  -2      834.36      823.63      8.90 o 
   4   2  -2     1860.25     1941.79     20.76 o 
   6   2  -2      112.37      126.01      2.11 o 
   8   2  -2      250.40      246.43      4.48 o 
  10   2  -2      234.62      225.53      4.05 o 
  12   2  -2      167.22      156.07      3.09 o 
  14   2  -2      192.29      178.72      3.80 o 
  16   2  -2       73.14       73.16      1.48 o 
  18   2  -2       33.86       32.43      1.57 o 
  20   2  -2       23.82       26.95      1.62 o 
 -11   3  -2       26.44       26.25      2.75 o 
  -9   3  -2      124.85      119.16      8.85 o 
  -7   3  -2      373.94      364.29      6.68 o 
  -5   3  -2      961.31     1021.00     20.99 o 
  -3   3  -2      105.46      104.97      3.29 o 
  -1   3  -2      987.76     1027.39     12.08 o 
   1   3  -2      465.26      533.63      7.13 o 
   3   3  -2     3210.10     3480.85     39.26 o 
   5   3  -2      273.22      245.12      2.98 o 
   7   3  -2      189.54      218.07      3.21 o 
   9   3  -2      471.09      464.20      9.83 o 
  11   3  -2      352.83      347.25      8.70 o 
  13   3  -2      292.01      274.77      7.33 o 
  15   3  -2      109.06      109.31      4.10 o 
  17   3  -2        7.40        9.92      1.73 o 
  19   3  -2       15.91       15.85      1.20 o 
 -12   4  -2       69.61       65.34      4.48 o 
 -10   4  -2       78.90       76.93      4.54 o 
  -8   4  -2      145.72      158.56      3.41 o 
  -6   4  -2      188.49      195.03      4.79 o 
  -4   4  -2      188.32      177.43      4.70 o 
  -2   4  -2      148.81      139.86      2.43 o 
   0   4  -2      149.44      171.47      2.62 o 
   2   4  -2      761.37      813.52      9.88 o 
   4   4  -2      617.08      612.83      7.55 o 
   6   4  -2      111.76      113.91      1.81 o 
   8   4  -2      605.37      581.77      7.15 o 
  10   4  -2      823.97      816.65     12.13 o 
  12   4  -2       66.86       58.92      2.95 o 
  14   4  -2       18.09       17.08      2.98 o 
  16   4  -2       45.70       50.56      3.71 o 
  18   4  -2        2.02        3.41      1.62 o 
 -11   5  -2       55.53       64.61      4.65 o 
  -9   5  -2      264.29      251.82     10.08 o 
  -7   5  -2       29.88       37.71      2.23 o 
  -5   5  -2      228.08      225.06      6.31 o 
  -3   5  -2      555.68      541.85     12.06 o 
  -1   5  -2     1578.66     1574.94     20.56 o 
   1   5  -2      154.66      156.44      3.43 o 
   3   5  -2      415.77      377.30      4.97 o 
   5   5  -2      776.62      703.48      8.78 o 
   7   5  -2       45.38       51.16      1.25 o 
   9   5  -2      355.67      347.66      4.58 o 
  11   5  -2      100.22       95.29      1.80 o 
  13   5  -2      103.19       94.59      4.06 o 
  15   5  -2      116.90      134.56      5.37 o 
  17   5  -2       62.34       72.69      4.32 o 
 -10   6  -2       22.93       31.62      3.61 o 
  -8   6  -2      221.95      215.93      9.06 o 
  -6   6  -2      771.86      770.74     27.26 o 
  -4   6  -2      486.75      469.44     11.43 o 
  -2   6  -2      364.90      348.13      7.08 o 
   0   6  -2      139.58      147.69      3.81 o 
   2   6  -2      308.57      305.79      6.39 o 
   4   6  -2      171.88      165.99      3.07 o 
   6   6  -2      392.44      375.19      5.73 o 
   8   6  -2      132.85      129.61      2.57 o 
  10   6  -2      126.35      123.17      2.44 o 
  12   6  -2      140.86      145.68      2.69 o 
  14   6  -2       68.29       69.42      3.57 o 
  16   6  -2        1.47        0.14      1.73 o 
 -11   7  -2      100.46       97.58      6.64 o 
  -9   7  -2       77.78       79.44      5.86 o 
  -7   7  -2       75.74       75.84      5.44 o 
  -5   7  -2      304.69      296.01     10.54 o 
  -3   7  -2      100.55      105.07      5.14 o 
  -1   7  -2       68.72       70.05      7.64 o 
   1   7  -2      154.62      150.96      5.49 o 
   3   7  -2      355.62      338.90      8.81 o 
   5   7  -2      238.56      238.64      5.44 o 
   7   7  -2       71.65       72.63      3.12 o 
   9   7  -2       50.56       56.87      2.22 o 
  11   7  -2       77.47       72.61      2.46 o 
  13   7  -2       13.38       13.12      1.46 o 
 -10   8  -2       28.81       21.60      3.73 o 
  -8   8  -2       12.62       10.18      2.94 o 
  -6   8  -2      100.30      108.23      6.79 o 
  -4   8  -2      107.09      117.91      4.70 o 
  -2   8  -2       18.87       25.95      2.31 o 
   0   8  -2      224.97      214.92      6.61 o 
   2   8  -2      117.66      117.61      4.48 o 
   4   8  -2      265.21      260.39      6.08 o 
   6   8  -2      178.69      177.65      4.63 o 
   8   8  -2        3.96        3.87      1.11 o 
  10   8  -2       52.52       60.56      2.49 o 
  12   8  -2       57.05       71.65      2.68 o 
  -7   9  -2       35.35       41.24      4.77 o 
  -5   9  -2      130.98      149.98      8.50 o 
  -3   9  -2      137.48      141.18      8.16 o 
  -1   9  -2       34.51       37.26      2.88 o 
   1   9  -2       47.03       52.44      3.24 o 
   3   9  -2       31.69       30.49      2.49 o 
   5   9  -2       15.80       14.94      3.98 o 
   7   9  -2       47.34       50.57      2.91 o 
  -9   1  -1      696.15      745.74     14.83 o 
  -7   1  -1      215.52      229.43      4.17 o 
  -5   1  -1     1066.51     1028.32     14.71 o 
  -3   1  -1     3685.80     3667.24    132.38 o 
  -1   1  -1     5649.35     5586.12     59.69 o 
   1   1  -1     2750.72     2750.93     29.51 o 
   3   1  -1     6829.88     6607.25     83.88 o 
   5   1  -1       34.70       38.56      0.96 o 
   7   1  -1     1475.55     1607.22     18.45 o 
   9   1  -1      295.02      316.17      4.01 o 
  11   1  -1      154.98      153.80      2.27 o 
  13   1  -1       18.35       17.24      0.62 o 
  15   1  -1       16.40       15.59      0.84 o 
  17   1  -1      100.46      101.33      2.39 o 
  19   1  -1       13.30       15.01      1.10 o 
 -12   2  -1        4.34        4.70      1.54 o 
 -10   2  -1      310.84      299.10     10.13 o 
  -8   2  -1      534.60      535.03     11.71 o 
  -6   2  -1     2569.15     2705.44     53.46 o 
  -4   2  -1     9264.18     9369.85    150.57 o 
  -2   2  -1     7091.98     7123.22     82.94 o 
   0   2  -1     1861.11     1912.11     21.85 o 
   2   2  -1     6494.42     6570.46     65.44 o 
   4   2  -1     1297.31     1361.48     16.71 o 
   6   2  -1     1297.34     1373.08     23.81 o 
   8   2  -1      857.10      858.46     16.24 o 
  10   2  -1      167.32      171.22      3.38 o 
  12   2  -1      912.30      937.32     14.41 o 
  14   2  -1       37.17       39.02      1.54 o 
  16   2  -1       19.03       16.59      0.92 o 
  18   2  -1       11.08       11.92      1.14 o 
  20   2  -1       19.18       17.22      1.40 o 
 -11   3  -1      446.54      447.26     14.59 o 
  -9   3  -1       93.04       87.78      2.87 o 
  -7   3  -1     2687.15     2818.61     79.28 o 
  -5   3  -1      920.86      946.93     16.13 o 
  -3   3  -1     2371.27     2481.18     49.11 o 
  -1   3  -1     1358.31     1318.71     15.34 o 
   1   3  -1     2711.92     2794.76     32.47 o 
   3   3  -1      994.22     1012.05     11.07 o 
   5   3  -1     3155.76     3390.67     36.35 o 
   7   3  -1      290.70      276.40      6.31 o 
   9   3  -1      302.72      281.53      5.73 o 
  11   3  -1      852.41      823.53     17.98 o 
  13   3  -1      967.65      969.32     21.01 o 
  15   3  -1       58.25       56.36      2.91 o 
  17   3  -1       62.20       61.15      2.57 o 
  19   3  -1       35.51       41.71      1.89 o 
 -12   4  -1       15.93       21.24      2.69 o 
 -10   4  -1      359.12      332.88     12.01 o 
  -8   4  -1      217.20      192.31      5.43 o 
  -6   4  -1      144.85      163.22      3.38 o 
  -4   4  -1     2058.08     1999.82     41.97 o 
  -2   4  -1     1012.06     1072.77     15.89 o 
   0   4  -1      523.07      526.96      6.55 o 
   2   4  -1     2850.01     2837.32     37.37 o 
   4   4  -1       55.81       42.92      1.29 o 
   6   4  -1      310.06      279.39      3.65 o 
   8   4  -1      589.81      540.94      8.26 o 
  10   4  -1      141.81      134.00      2.55 o 
  12   4  -1      110.02      106.08      3.98 o 
  14   4  -1       78.49       72.96      4.62 o 
  16   4  -1       68.61       71.20      5.66 o 
  18   4  -1        1.41        0.03      1.48 o 
 -11   5  -1       96.27       83.11      5.19 o 
  -9   5  -1      200.41      171.90      7.73 o 
  -7   5  -1      386.81      372.36      9.34 o 
  -5   5  -1      282.23      283.79      5.84 o 
  -3   5  -1      187.26      171.45      6.17 o 
  -1   5  -1     1539.48     1521.35     19.86 o 
   1   5  -1       69.17       68.78      1.61 o 
   3   5  -1      345.44      337.12      4.47 o 
   5   5  -1      989.80      983.37     12.87 o 
   7   5  -1      597.87      593.46      7.45 o 
   9   5  -1        8.50        5.59      0.56 o 
  11   5  -1      104.93      104.55      1.94 o 
  13   5  -1        3.88        3.98      1.51 o 
  15   5  -1        3.82        1.27      1.60 o 
  17   5  -1       12.29        9.50      2.07 o 
 -10   6  -1      109.16       92.40      5.83 o 
  -8   6  -1       35.34       24.19      3.06 o 
  -6   6  -1      201.80      183.99      5.69 o 
  -4   6  -1       44.42       39.97      3.31 o 
  -2   6  -1      770.81      758.71     13.58 o 
   0   6  -1      567.83      529.03      9.91 o 
   2   6  -1      360.72      346.96      6.89 o 
   4   6  -1      302.54      300.95      5.34 o 
   6   6  -1       19.87       15.99      1.23 o 
   8   6  -1      446.84      407.30      6.04 o 
  10   6  -1        4.01        3.97      0.77 o 
  12   6  -1       89.54       90.73      3.43 o 
  14   6  -1       71.52       73.47      2.07 o 
  16   6  -1       98.62      117.22      7.71 o 
 -11   7  -1        7.63        5.20      2.64 o 
  -9   7  -1       13.66       12.96      3.04 o 
  -7   7  -1        0.16       -1.25      1.77 o 
  -5   7  -1       28.60       27.72      2.24 o 
  -3   7  -1      149.73      133.89      4.73 o 
  -1   7  -1       11.14       12.80      1.64 o 
   1   7  -1      261.27      250.05      5.65 o 
   3   7  -1      185.91      186.25      4.53 o 
   5   7  -1       93.07       83.63      2.76 o 
   7   7  -1       17.33       15.11      1.32 o 
   9   7  -1       35.54       33.73      1.77 o 
  11   7  -1       86.86       77.48      2.55 o 
  13   7  -1        8.81        7.07      1.04 o 
 -10   8  -1       15.91       17.58      3.60 o 
  -8   8  -1       20.56       23.41      3.75 o 
  -6   8  -1       38.37       35.35      4.24 o 
  -4   8  -1      170.32      179.60      6.08 o 
  -2   8  -1      201.58      206.66      6.52 o 
   0   8  -1      164.13      162.19      6.57 o 
   2   8  -1      149.30      147.89      5.06 o 
   4   8  -1       19.42       16.66      1.62 o 
   6   8  -1       57.24       53.13      2.47 o 
   8   8  -1       25.66       29.07      1.77 o 
  10   8  -1       23.11       22.11      1.61 o 
  12   8  -1       84.27       91.98      3.06 o 
  -7   9  -1       22.87       34.20      4.42 o 
  -5   9  -1       30.72       33.02      4.31 o 
  -3   9  -1       48.42       47.77      3.26 o 
  -1   9  -1      126.24      132.61      5.30 o 
   1   9  -1      124.07      129.54      8.16 o 
   3   9  -1       44.26       42.54      4.28 o 
   5   9  -1        9.43       11.17      1.78 o 
   7   9  -1       22.28       29.87      2.34 o 
 -12   0   0      187.38      167.24      5.20 o 
 -10   0   0     2045.38     2277.80     61.77 o 
  -8   0   0      528.16      557.76     15.98 o 
  -6   0   0     3958.63     4169.20     95.67 o 
  -4   0   0     3378.03     3558.78    103.87 o 
   2   0   0     8483.20     8340.38    239.64 o 
   4   0   0     3476.16     3598.67     51.19 o 
   6   0   0     3963.14     4026.48     57.21 o 
   8   0   0      538.34      555.98     10.38 o 
  10   0   0     2092.44     2211.42     42.89 o 
  12   0   0      181.26      160.82      2.93 o 
  14   0   0       13.26       16.49      1.28 o 
  16   0   0      322.78      328.98     14.50 o 
  18   0   0      125.96      128.94      4.16 o 
  20   0   0       24.88       23.67      2.36 o 
 -11   1   0      489.92      510.07     14.69 o 
  -7   1   0     1084.43     1070.11     22.01 o 
  -5   1   0      202.07      192.78      3.55 o 
  -3   1   0     4862.80     5037.81     80.68 o 
  -1   1   0      150.70      178.05      2.38 o 
   1   1   0      165.22      191.19      2.16 o 
   3   1   0     4824.26     4991.39     63.72 o 
   5   1   0      207.24      192.93      2.47 o 
   7   1   0     1114.27     1097.93     12.72 o 
   9   1   0     2320.67     2329.31     28.17 o 
  11   1   0      475.51      480.26      6.88 o 
  13   1   0       27.62       28.86      0.85 o 
  15   1   0      126.78      128.20      2.66 o 
  17   1   0       97.92      100.24      2.43 o 
  19   1   0       14.58       17.39      1.40 o 
 -12   2   0       12.66        7.15      1.67 o 
 -10   2   0      173.36      175.51      6.46 o 
  -8   2   0      147.83      140.81      3.64 o 
  -6   2   0     1995.91     1997.38     40.09 o 
  -4   2   0     3837.14     4052.23     80.94 o 
  -2   2   0     1921.39     1989.32     27.91 o 
   0   2   0     2810.07     2820.08     32.17 o 
   2   2   0     1882.65     1969.41     19.72 o 
   4   2   0     3892.21     4094.21     51.08 o 
   6   2   0     2006.17     1998.08     25.33 o 
   8   2   0      142.72      137.29      2.74 o 
  10   2   0      170.82      168.51      4.13 o 
  12   2   0       10.93        9.90      1.30 o 
  14   2   0      221.10      212.41      4.45 o 
  16   2   0        0.99        0.16      0.57 o 
  18   2   0        7.07        8.68      1.10 o 
  20   2   0        1.38        1.63      1.13 o 
 -11   3   0      351.51      325.45     11.23 o 
  -9   3   0       85.78       82.03      2.82 o 
  -7   3   0      539.67      538.09     16.98 o 
  -5   3   0     1141.71     1295.52     21.37 o 
  -3   3   0     1691.74     1820.25     47.33 o 
  -1   3   0      179.59      177.41      3.09 o 
   1   3   0      180.20      176.57      2.69 o 
   3   3   0     1679.42     1851.43     21.30 o 
   5   3   0     1132.52     1287.80     14.00 o 
   7   3   0      545.07      549.69      8.37 o 
   9   3   0       86.32       81.05      1.87 o 
  11   3   0      348.29      319.02      9.92 o 
  13   3   0      209.29      217.59      6.72 o 
  15   3   0      219.14      208.68      4.55 o 
  17   3   0       40.72       37.88      1.39 o 
  19   3   0        1.94        2.70      0.96 o 
 -12   4   0      139.76      133.37      6.39 o 
 -10   4   0      159.14      157.65      6.84 o 
  -8   4   0      189.63      191.31      5.24 o 
  -6   4   0      411.11      422.94      7.53 o 
  -4   4   0      503.03      552.19      9.84 o 
  -2   4   0      105.93      102.60      2.17 o 
   0   4   0      151.82      134.56      2.12 o 
   2   4   0      102.50       93.20      1.85 o 
   4   4   0      510.72      564.22      6.93 o 
   6   4   0      410.83      415.81      5.29 o 
   8   4   0      189.63      186.16      2.63 o 
  10   4   0      160.22      149.49      3.11 o 
  12   4   0      137.50      130.35      2.55 o 
  14   4   0        9.50        8.06      1.64 o 
  16   4   0       13.53       14.87      0.91 o 
  18   4   0       71.56       75.23      2.57 o 
 -11   5   0       47.80       38.89      3.69 o 
  -9   5   0       75.15       77.56      4.75 o 
  -7   5   0      666.98      646.13     14.50 o 
  -5   5   0      351.52      324.63      6.32 o 
  -3   5   0      713.11      674.68     12.13 o 
  -1   5   0      533.55      487.89      6.86 o 
   1   5   0      536.39      482.90      6.90 o 
   3   5   0      722.49      695.42      9.32 o 
   5   5   0      352.59      324.11      4.44 o 
   7   5   0      669.42      642.21      8.04 o 
   9   5   0       71.54       77.23      1.67 o 
  11   5   0       50.82       47.68      1.24 o 
  13   5   0       46.45       38.24      1.09 o 
  15   5   0       31.88       31.41      1.25 o 
  17   5   0       12.64       19.05      1.37 o 
 -10   6   0      106.85       93.66      5.81 o 
  -8   6   0       11.65       12.89      2.59 o 
  -6   6   0      297.17      284.43      7.62 o 
  -4   6   0      738.95      701.63     16.13 o 
  -2   6   0      382.52      382.07      8.15 o 
   0   6   0      706.93      663.78     10.35 o 
   2   6   0      371.63      378.35      8.65 o 
   4   6   0      737.88      726.76     10.02 o 
   6   6   0      289.10      284.23      4.56 o 
   8   6   0        9.18       12.18      0.84 o 
  10   6   0      112.26      101.55      2.24 o 
  12   6   0      237.52      242.61      4.61 o 
  14   6   0       77.86       78.55      2.52 o 
  16   6   0       39.61       42.66      7.62 o 
 -11   7   0       44.20       60.06      5.22 o 
  -9   7   0      145.13      152.37      8.00 o 
  -7   7   0      167.33      152.50      7.89 o 
  -5   7   0      221.39      220.60      9.98 o 
  -3   7   0      207.22      196.93      7.10 o 
  -1   7   0      152.91      158.42      5.18 o 
   1   7   0      165.17      166.35      4.23 o 
   3   7   0      207.63      192.06      4.69 o 
   5   7   0      217.26      204.13      4.90 o 
   7   7   0      161.67      150.73      4.53 o 
   9   7   0      142.62      146.57      3.85 o 
  11   7   0       43.90       47.74      2.08 o 
  13   7   0       93.71       92.25      2.82 o 
 -10   8   0       16.50       15.45      3.35 o 
  -8   8   0       45.84       52.75      4.97 o 
  -6   8   0      201.97      196.95      9.63 o 
  -4   8   0      223.26      219.20      6.93 o 
  -2   8   0      201.09      189.69      6.27 o 
   0   8   0        2.61        1.05      1.37 o 
   2   8   0      208.00      199.71      6.10 o 
   4   8   0      225.40      228.69      5.51 o 
   6   8   0      200.75      202.81      6.70 o 
   8   8   0       44.54       49.08      2.81 o 
  10   8   0       17.12       14.22      1.70 o 
  12   8   0       44.35       50.19      2.34 o 
  -7   9   0        2.80       -0.38      2.60 o 
  -5   9   0       72.00       75.33      6.02 o 
  -3   9   0       93.11      104.82      6.89 o 
  -1   9   0       42.27       48.18      3.22 o 
   1   9   0       41.80       42.11      3.00 o 
   3   9   0       92.90       96.73      4.27 o 
   5   9   0       69.59       75.32      3.63 o 
   7   9   0        2.52        3.06      1.40 o 
   0  10   0        0.68        0.27      1.53 o 
 -11   1   1      155.78      161.36      5.57 o 
  -7   1   1     1496.98     1518.05     44.71 o 
  -5   1   1       31.19       34.23      1.03 o 
  -3   1   1     6821.18     6658.30    106.61 o 
  -1   1   1     2745.46     2760.89     32.02 o 
   1   1   1     5615.31     5634.89     59.75 o 
   3   1   1     3662.53     3737.54     39.42 o 
   5   1   1     1074.33     1045.70     11.62 o 
   7   1   1      223.44      233.22      2.61 o 
   9   1   1      686.29      725.22      8.06 o 
  11   1   1      194.32      185.49      2.64 o 
  13   1   1      336.50      342.45      6.81 o 
  15   1   1       23.35       26.96      1.27 o 
  17   1   1        9.42        9.30      1.16 o 
  19   1   1       20.59       20.97      1.55 o 
 -12   2   1      913.89      941.26     27.58 o 
 -10   2   1      167.86      165.24      6.34 o 
  -8   2   1      855.20      851.96     18.05 o 
  -6   2   1     1266.50     1331.67     27.52 o 
  -4   2   1     1339.17     1398.22     27.72 o 
  -2   2   1     6538.96     6653.16     82.38 o 
   0   2   1     1803.92     1884.33     20.18 o 
   2   2   1     7202.38     7390.11     79.76 o 
   4   2   1     9237.31     9341.41     99.05 o 
   6   2   1     2518.35     2704.14     28.96 o 
   8   2   1      555.53      547.69      6.45 o 
  10   2   1      307.23      300.68      3.70 o 
  12   2   1        4.75        5.74      0.52 o 
  14   2   1      641.75      621.98      9.63 o 
  16   2   1       53.60       56.21      2.15 o 
  18   2   1        8.80        7.26      1.14 o 
 -11   3   1      838.43      832.47     25.07 o 
  -9   3   1      306.09      282.37      6.79 o 
  -7   3   1      302.38      281.15      9.54 o 
  -5   3   1     3187.69     3387.98     67.63 o 
  -3   3   1     1009.85     1015.01     14.68 o 
  -1   3   1     2746.25     2856.39     32.49 o 
   1   3   1     1348.29     1302.20     16.75 o 
   3   3   1     2326.87     2435.94     31.00 o 
   5   3   1      933.39      971.46     11.48 o 
   7   3   1     2673.27     2822.22     32.71 o 
   9   3   1       89.47       77.78      1.39 o 
  11   3   1      450.96      437.52      6.11 o 
  13   3   1      327.21      335.48      7.57 o 
  15   3   1       70.70       74.37      1.99 o 
  17   3   1       57.77       52.90      2.17 o 
  19   3   1       20.42       19.33      1.54 o 
 -12   4   1      112.54      108.35      5.62 o 
 -10   4   1      142.20      137.62      6.39 o 
  -8   4   1      585.78      538.52     17.42 o 
  -6   4   1      293.42      264.59     10.19 o 
  -4   4   1       61.09       48.56      2.55 o 
  -2   4   1     2822.65     2813.07     40.00 o 
   0   4   1      510.45      517.71      6.54 o 
   2   4   1     1041.56     1108.40     13.03 o 
   4   4   1     2071.50     2092.78     24.07 o 
   6   4   1      132.87      149.51      2.57 o 
   8   4   1      225.89      199.13      3.13 o 
  10   4   1      355.58      338.36      4.93 o 
  12   4   1       13.89       17.76      1.22 o 
  14   4   1       20.64       20.37      1.08 o 
  16   4   1      157.64      157.02      4.03 o 
  18   4   1       30.75       29.43      1.78 o 
 -11   5   1      107.40      115.99      6.07 o 
  -9   5   1        9.62        8.79      2.09 o 
  -7   5   1      607.40      597.30     29.83 o 
  -5   5   1      980.77      963.98     32.50 o 
  -3   5   1      328.73      304.61     10.55 o 
  -1   5   1       77.24       80.31      2.59 o 
   1   5   1     1530.57     1535.24     18.11 o 
   3   5   1      175.76      167.49      2.69 o 
   5   5   1      293.62      299.53      4.13 o 
   7   5   1      391.83      385.57      5.13 o 
   9   5   1      199.44      177.02      3.22 o 
  11   5   1       96.57       86.00      1.89 o 
  13   5   1       60.60       63.50      1.61 o 
  15   5   1        2.87        1.82      0.66 o 
  17   5   1        6.26        9.70      1.27 o 
 -10   6   1        4.51        5.24      2.11 o 
  -8   6   1      443.58      378.51     14.42 o 
  -6   6   1       18.26       16.73      5.60 o 
  -4   6   1      303.50      289.36      7.76 o 
  -2   6   1      360.47      335.92     10.48 o 
   0   6   1      569.73      533.44      9.92 o 
   2   6   1      775.58      760.54     11.75 o 
   4   6   1       45.79       43.21      1.69 o 
   6   6   1      205.54      192.09      3.85 o 
   8   6   1       36.77       27.49      1.36 o 
  10   6   1      110.71      103.15      2.59 o 
  12   6   1        4.82        4.07      0.86 o 
  14   6   1       13.81       13.88      1.86 o 
  16   6   1       29.63       33.42      3.43 o 
 -11   7   1       88.50       84.12      6.16 o 
  -9   7   1       35.41       27.88      3.62 o 
  -7   7   1       16.50       12.27      2.86 o 
  -5   7   1       93.66       80.35      3.67 o 
  -3   7   1      183.79      176.97      5.72 o 
  -1   7   1      260.39      258.11      7.13 o 
   1   7   1       11.36       15.94      1.44 o 
   3   7   1      150.29      138.02      4.46 o 
   5   7   1       28.81       27.33      1.70 o 
   7   7   1        0.20       -0.81      0.86 o 
   9   7   1       14.13       14.43      1.34 o 
  11   7   1        7.85        7.27      1.14 o 
  13   7   1       61.17       62.42      2.65 o 
 -10   8   1       22.15       18.09      3.74 o 
  -8   8   1       25.51       32.89      4.13 o 
  -6   8   1       56.54       56.12      5.07 o 
  -4   8   1       17.83       13.86      1.93 o 
  -2   8   1      153.53      151.68      5.36 o 
   0   8   1      165.20      150.80      5.34 o 
   2   8   1      201.85      194.48      7.09 o 
   4   8   1      168.59      180.00      5.71 o 
   6   8   1       38.87       43.78      2.32 o 
   8   8   1       20.56       25.29      1.79 o 
  10   8   1       15.61       20.12      1.65 o 
  12   8   1       13.87       15.32      1.57 o 
  -7   9   1       20.99       29.12      4.34 o 
  -5   9   1        9.20       12.81      3.18 o 
  -3   9   1       44.46       43.35      4.69 o 
  -1   9   1      123.90      139.66      5.43 o 
   1   9   1      125.93      133.32      5.16 o 
   3   9   1       48.80       50.21      3.17 o 
   5   9   1       31.33       30.88      2.52 o 
   7   9   1       22.36       27.16      2.33 o 
 -10   0   2      302.13      324.18      9.20 o 
  -8   0   2     2568.74     3002.25     82.74 o 
  -6   0   2     6739.11     6861.77    187.92 o 
  -4   0   2      866.80      950.35     26.97 o 
  -2   0   2     1954.69     1950.42     32.47 o 
   0   0   2     8524.83     8714.32    141.09 o 
   4   0   2     1808.34     1934.00     31.18 o 
   6   0   2     2262.54     2270.86     37.55 o 
   8   0   2     3425.87     3439.34     77.47 o 
  10   0   2      149.26      141.71      2.76 o 
  12   0   2      275.76      276.47     10.92 o 
  14   0   2       18.45       21.74      2.97 o 
  16   0   2       92.78       90.06      3.45 o 
  18   0   2      232.82      257.48      9.95 o 
 -11   1   2      179.66      175.79      5.88 o 
  -7   1   2      882.62      933.27     27.17 o 
  -5   1   2      195.88      213.03      4.68 o 
  -3   1   2     2364.96     2532.77     34.32 o 
  -1   1   2     4062.14     4006.20     45.60 o 
   1   1   2     5034.46     4887.28     52.14 o 
   3   1   2     4512.55     4567.68     48.45 o 
   5   1   2     1002.70      960.00     11.81 o 
   7   1   2      441.71      421.13      4.88 o 
   9   1   2      446.60      451.31      5.32 o 
  11   1   2      869.23      873.66     11.73 o 
  13   1   2       78.55       66.77      1.83 o 
  15   1   2       12.81       12.64      1.19 o 
  17   1   2        4.07        6.31      1.18 o 
  19   1   2       17.34       18.06      1.56 o 
 -12   2   2      172.76      164.17      6.22 o 
 -10   2   2      226.43      215.95      7.91 o 
  -8   2   2      253.92      251.62      5.78 o 
  -6   2   2      117.44      133.45      3.41 o 
  -4   2   2     1845.56     1891.60     31.38 o 
  -2   2   2      808.70      803.26      9.62 o 
   0   2   2     3788.68     4020.48     49.89 o 
   2   2   2      261.06      303.61      3.65 o 
   4   2   2      358.46      436.27      5.05 o 
   6   2   2      995.86     1122.99     14.05 o 
   8   2   2      673.90      652.07      7.59 o 
  10   2   2       66.55       58.22      1.49 o 
  12   2   2       79.22       74.73      2.19 o 
  14   2   2       27.51       25.61      1.27 o 
  16   2   2      115.04      120.67      3.38 o 
  18   2   2       27.85       29.90      2.22 o 
 -11   3   2      356.61      371.22     12.27 o 
  -9   3   2      476.45      479.28     10.55 o 
  -7   3   2      187.45      197.25     17.07 o 
  -5   3   2      268.49      243.54      5.96 o 
  -3   3   2     3226.52     3327.44    195.37 o 
  -1   3   2      467.99      532.43      6.55 o 
   1   3   2      980.69     1005.50     14.77 o 
   3   3   2      106.60      103.51      1.87 o 
   5   3   2      959.34     1033.68     13.44 o 
   7   3   2      372.52      363.35      5.16 o 
   9   3   2      124.85      120.55      2.26 o 
  11   3   2       26.00       23.27      0.96 o 
  13   3   2       80.61       69.49      1.92 o 
  15   3   2      121.96      131.27      3.54 o 
  17   3   2       82.60       74.58      2.70 o 
 -12   4   2       67.02       64.90      4.36 o 
 -10   4   2      832.28      825.31     25.31 o 
  -8   4   2      608.78      600.43     18.71 o 
  -6   4   2      108.29      108.73      3.55 o 
  -4   4   2      611.77      614.52     10.73 o 
  -2   4   2      751.66      817.23     12.19 o 
   0   4   2      148.52      176.00      2.63 o 
   2   4   2      150.42      140.16      2.24 o 
   4   4   2      185.47      181.06      2.98 o 
   6   4   2      192.14      199.35      3.23 o 
   8   4   2      145.08      150.34      2.68 o 
  10   4   2       78.59       69.15      2.09 o 
  12   4   2       70.20       64.27      1.85 o 
  14   4   2       55.71       52.03      2.67 o 
  16   4   2       29.68       26.04      1.75 o 
  18   4   2        3.80        4.52      1.58 o 
 -11   5   2       98.59      104.49      5.75 o 
  -9   5   2      347.70      323.53     12.44 o 
  -7   5   2       49.75       58.80      2.63 o 
  -5   5   2      779.42      714.83     12.46 o 
  -3   5   2      410.61      346.90      9.51 o 
  -1   5   2      157.46      155.18      3.16 o 
   1   5   2     1592.16     1587.19     20.58 o 
   3   5   2      555.12      543.40      9.61 o 
   5   5   2      228.23      238.87      3.64 o 
   7   5   2       28.97       33.70      1.39 o 
   9   5   2      271.04      250.31      4.64 o 
  11   5   2       56.95       63.54      2.12 o 
  13   5   2       15.87       17.54      2.31 o 
  15   5   2       13.94       10.10      1.27 o 
  17   5   2        6.31        7.85      1.30 o 
 -10   6   2      125.80      129.40      6.84 o 
  -8   6   2      135.03      127.84      6.71 o 
  -6   6   2      388.34      381.04      9.55 o 
  -4   6   2      166.67      160.92      5.11 o 
  -2   6   2      311.73      319.33      6.46 o 
   0   6   2      149.85      157.55      4.13 o 
   2   6   2      373.22      353.03      7.11 o 
   4   6   2      487.98      482.05      9.16 o 
   6   6   2      770.45      758.38     11.94 o 
   8   6   2      214.75      194.93      4.05 o 
  10   6   2       20.27       22.51      1.44 o 
  12   6   2       70.27       68.12      2.41 o 
  14   6   2       74.99       80.98      2.68 o 
  -9   7   2       51.96       49.17      4.68 o 
  -7   7   2       74.73       78.17      5.38 o 
  -5   7   2      248.15      244.69      7.07 o 
  -3   7   2      353.90      345.97      9.07 o 
  -1   7   2      146.90      144.22      5.38 o 
   1   7   2       61.58       59.42      2.48 o 
   3   7   2      103.71      105.37      5.31 o 
   5   7   2      294.59      291.08      6.42 o 
   7   7   2       71.97       82.99      2.89 o 
   9   7   2       76.99       82.83      2.86 o 
  11   7   2      100.34      105.18      4.46 o 
  13   7   2       43.31       45.08      2.21 o 
 -10   8   2       50.82       49.50      5.02 o 
  -8   8   2        3.94        2.78      2.31 o 
  -6   8   2      182.39      176.38      8.99 o 
  -4   8   2      265.66      261.08      7.81 o 
  -2   8   2      118.04      127.07      4.77 o 
   0   8   2      222.40      219.32      6.75 o 
   2   8   2       17.26       18.23      2.02 o 
   4   8   2      111.71      104.73      7.29 o 
   6   8   2       99.99      102.08      3.46 o 
   8   8   2       11.71        9.85      1.68 o 
  10   8   2       30.62       29.41      1.96 o 
  -7   9   2       48.40       56.34      5.46 o 
  -5   9   2       15.52       16.81      3.48 o 
  -3   9   2       32.79       30.45      4.02 o 
  -1   9   2       45.02       45.14      3.29 o 
   1   9   2       36.53       43.35      3.01 o 
   3   9   2      139.26      143.90      5.33 o 
   5   9   2      130.64      143.45      5.32 o 
   7   9   2       34.45       39.49      2.79 o 
 -11   1   3      141.09      143.27      5.18 o 
  -7   1   3     1022.01     1162.76     22.79 o 
  -5   1   3      528.53      516.00     10.66 o 
  -3   1   3      992.12     1055.48     30.36 o 
  -1   1   3     6052.82     6034.52     96.51 o 
   1   1   3      687.13      755.20      9.91 o 
   3   1   3     2563.52     2772.06     31.92 o 
   5   1   3      631.22      648.75      7.39 o 
   7   1   3      579.84      579.93      7.52 o 
   9   1   3       81.50       81.75      1.50 o 
  11   1   3      148.11      152.41      2.79 o 
  13   1   3      132.53      129.03      3.33 o 
  15   1   3      174.82      169.77      4.18 o 
  17   1   3       34.27       31.09      2.29 o 
  19   1   3        6.28        7.88      1.59 o 
 -10   2   3      800.10      797.01     23.71 o 
  -8   2   3      376.31      351.29      9.69 o 
  -6   2   3      288.59      265.47      6.22 o 
  -4   2   3     1927.36     1951.53     40.43 o 
  -2   2   3     1968.93     1951.37     32.54 o 
   0   2   3     1173.64     1171.97     19.43 o 
   2   2   3      109.21      107.09      1.96 o 
   4   2   3      964.19     1051.87     12.39 o 
   6   2   3     1013.82     1026.05     15.79 o 
   8   2   3      838.88      874.04     13.12 o 
  10   2   3      171.02      157.96      2.79 o 
  12   2   3      114.63      115.07      2.60 o 
  14   2   3       23.29       24.34      1.88 o 
  16   2   3      125.08      117.98      3.49 o 
  18   2   3       11.92        9.26      1.59 o 
 -11   3   3     2616.14     2528.92     70.83 o 
  -9   3   3      724.45      696.07     26.15 o 
  -7   3   3      899.36      878.53     18.73 o 
  -5   3   3      977.18      909.01     19.50 o 
  -3   3   3       34.09       54.36      2.10 o 
  -1   3   3     2284.89     2432.04     34.22 o 
   1   3   3     1950.97     1861.06     26.75 o 
   3   3   3      167.47      168.41      2.71 o 
   5   3   3     2823.30     2833.47     41.38 o 
   7   3   3      786.41      794.76     10.65 o 
   9   3   3      369.29      382.55      5.64 o 
  11   3   3       82.76       79.33      2.08 o 
  13   3   3      129.09      123.00      3.39 o 
  15   3   3       93.62       92.20      2.99 o 
  17   3   3        9.03        7.37      1.37 o 
 -10   4   3      246.31      247.71      9.62 o 
  -8   4   3      527.98      498.63     16.46 o 
  -6   4   3      356.23      317.58     10.30 o 
  -4   4   3      370.63      346.45      8.52 o 
  -2   4   3     1293.53     1289.59     24.30 o 
   0   4   3     1213.92     1255.44     16.57 o 
   2   4   3      634.94      633.74      8.69 o 
   4   4   3      260.61      243.71      3.85 o 
   6   4   3      150.92      143.69      2.62 o 
   8   4   3       24.66       20.20      1.08 o 
  10   4   3      204.65      180.54      3.65 o 
  12   4   3      113.09      114.92      3.28 o 
  14   4   3       30.69       33.09      1.86 o 
  16   4   3       36.29       43.32      2.23 o 
 -11   5   3       27.81       30.76      3.30 o 
  -9   5   3        5.06        4.92      1.90 o 
  -7   5   3       21.67       21.86      2.16 o 
  -5   5   3      502.08      523.51     12.17 o 
  -3   5   3      369.98      358.66      6.98 o 
  -1   5   3      126.17      118.84      3.16 o 
   1   5   3      386.15      375.66      5.68 o 
   3   5   3     1182.52     1195.26     14.73 o 
   5   5   3       33.02       30.04      1.40 o 
   7   5   3      125.98      117.90      2.78 o 
   9   5   3       87.32       91.01      2.89 o 
  11   5   3      122.66      111.09      3.33 o 
  13   5   3       39.45       33.18      1.90 o 
  15   5   3        0.59        1.32      1.42 o 
 -10   6   3       67.10       64.08      4.88 o 
  -8   6   3      126.10      119.97      6.66 o 
  -6   6   3      723.35      664.60     15.10 o 
  -4   6   3       43.05       41.91      2.53 o 
  -2   6   3      124.52      120.47      3.39 o 
   0   6   3      220.51      233.69      5.19 o 
   2   6   3      481.85      455.30      8.78 o 
   4   6   3      379.47      372.43      7.51 o 
   6   6   3       14.35       13.62      1.34 o 
   8   6   3       96.63       81.82      2.87 o 
  10   6   3        3.74        1.90      1.23 o 
  12   6   3       11.05       11.36      1.59 o 
  14   6   3        0.01       -0.58      1.21 o 
  -9   7   3       22.05       17.29      3.15 o 
  -7   7   3       43.70       39.98      4.05 o 
  -5   7   3       20.41       20.52      2.02 o 
  -3   7   3      185.99      164.25      5.44 o 
  -1   7   3      251.05      240.96      6.98 o 
   1   7   3       84.14       83.23      3.54 o 
   3   7   3       31.62       27.71      1.74 o 
   5   7   3       17.47       15.88      1.53 o 
   7   7   3       28.90       23.99      1.71 o 
   9   7   3       15.97       16.96      1.53 o 
  11   7   3        8.66        4.56      1.21 o 
  13   7   3       13.17       14.03      1.53 o 
  -8   8   3       34.70       38.46      4.52 o 
  -6   8   3       21.89       26.66      3.87 o 
  -4   8   3      144.35      133.32      7.96 o 
  -2   8   3       71.53       70.22      3.60 o 
   0   8   3       42.36       35.94      2.67 o 
   2   8   3       63.70       65.53      4.22 o 
   4   8   3      123.27      134.37      4.90 o 
   6   8   3       79.77       75.92      3.59 o 
   8   8   3       56.26       68.86      3.78 o 
  10   8   3       16.87       25.05      1.93 o 
  -7   9   3       74.15       62.45      5.99 o 
  -5   9   3       68.94       77.73      6.17 o 
  -3   9   3        5.38        8.93      3.10 o 
  -1   9   3       46.18       50.08      4.78 o 
   1   9   3      130.15      139.33      5.39 o 
   3   9   3       58.65       59.02      6.30 o 
   5   9   3       34.07       40.98      4.56 o 
   7   9   3       31.59       36.84      2.78 o 
 -10   0   4      202.05      204.93      6.62 o 
  -8   0   4      538.18      594.57     17.80 o 
  -4   0   4     5471.10     5365.60    154.39 o 
   0   0   4     3845.53     3941.92    111.21 o 
   2   0   4     2061.94     2094.90     34.14 o 
   4   0   4     4416.35     4629.62    131.76 o 
   6   0   4     1006.62     1087.36     34.16 o 
   8   0   4      171.78      171.10      5.29 o 
  10   0   4      603.15      627.45     15.19 o 
  12   0   4      220.96      212.61      8.13 o 
  14   0   4       56.95       58.95      3.84 o 
  16   0   4       10.80       11.34      2.20 o 
  18   0   4       20.19       15.73      2.62 o 
 -11   1   4       90.38       94.03      4.20 o 
  -9   1   4      359.78      366.53      9.52 o 
  -7   1   4     1176.51     1211.74     24.43 o 
  -5   1   4     1280.71     1407.34     40.98 o 
  -3   1   4      556.19      544.17     15.62 o 
  -1   1   4     2244.21     2177.15     63.42 o 
   1   1   4      140.34      155.08      2.90 o 
   3   1   4     2355.49     2501.49     31.95 o 
   5   1   4     2535.10     2525.50     32.29 o 
   7   1   4      659.06      672.02     11.03 o 
   9   1   4      538.60      516.52      8.26 o 
  11   1   4      150.18      137.03      4.22 o 
  13   1   4       81.22       81.82      5.94 o 
  15   1   4       63.92       61.61      4.89 o 
  17   1   4        0.51       -0.14      1.71 o 
 -10   2   4      137.47      149.90      6.12 o 
  -8   2   4      895.41      876.49     18.58 o 
  -6   2   4      131.32      107.44      5.46 o 
  -4   2   4      263.94      272.25      8.81 o 
  -2   2   4     1612.64     1616.88     33.37 o 
   0   2   4     2045.76     2161.70     44.19 o 
   2   2   4     1559.86     1611.11     23.22 o 
   4   2   4      403.38      417.10      5.98 o 
   6   2   4      252.29      244.67      4.84 o 
   8   2   4       62.98       70.88      1.61 o 
  10   2   4       85.87       81.97      2.18 o 
  12   2   4       46.96       41.38      1.94 o 
  14   2   4       52.63       50.96      2.23 o 
  16   2   4       37.77       39.98      3.42 o 
  18   2   4       93.14       94.74      4.01 o 
 -11   3   4      464.90      470.61     15.43 o 
  -9   3   4      482.33      480.97     10.70 o 
  -7   3   4        9.81        9.48      1.22 o 
  -5   3   4        8.46        4.82      0.89 o 
  -3   3   4       18.76       14.70      1.61 o 
  -1   3   4     1061.10     1176.61     24.46 o 
   1   3   4      285.99      262.55      7.41 o 
   3   3   4      633.80      618.14      8.48 o 
   5   3   4      137.12      143.60      2.62 o 
   7   3   4      366.93      364.84      5.43 o 
   9   3   4      155.51      151.21      4.45 o 
  11   3   4        6.48        4.85      0.98 o 
  13   3   4       17.56       14.29      1.37 o 
  15   3   4       56.84       55.54      4.04 o 
  17   3   4        9.13        8.40      1.43 o 
 -10   4   4      153.79      149.21      6.96 o 
  -8   4   4      899.34      888.90     27.55 o 
  -6   4   4      246.92      251.94      6.59 o 
  -4   4   4      103.59       94.43      3.33 o 
  -2   4   4       72.16       59.31      3.04 o 
   0   4   4       11.00       10.07      0.79 o 
   2   4   4      647.73      661.50     10.24 o 
   4   4   4      261.94      278.90      4.38 o 
   6   4   4       87.58       86.24      2.02 o 
   8   4   4      220.85      199.46      4.60 o 
  10   4   4       40.15       38.08      1.86 o 
  12   4   4       12.04       13.17      1.35 o 
  14   4   4       39.54       45.80      2.94 o 
  16   4   4       20.15       20.06      3.48 o 
 -11   5   4       25.47       26.88      3.13 o 
  -9   5   4      349.26      357.98     13.10 o 
  -7   5   4      930.42      896.66     28.15 o 
  -5   5   4       40.30       32.12      2.44 o 
  -3   5   4      320.08      293.67      7.71 o 
  -1   5   4      188.54      182.41      4.30 o 
   1   5   4      302.29      305.33      5.34 o 
   3   5   4     1900.44     1893.02     31.44 o 
   5   5   4      373.49      387.23      7.80 o 
   7   5   4       20.34       21.17      3.41 o 
   9   5   4       42.22       48.94      2.84 o 
  11   5   4       51.77       45.67      2.46 o 
  13   5   4        1.03        1.23      1.05 o 
  15   5   4        0.67       -1.20      1.20 o 
 -10   6   4       79.56       71.98      5.45 o 
  -8   6   4       70.33       62.70      4.74 o 
  -6   6   4      277.91      255.71     10.78 o 
  -4   6   4      591.60      526.95     12.74 o 
  -2   6   4       29.69       28.28      2.09 o 
   0   6   4      389.91      394.84      7.96 o 
   2   6   4       64.89       69.87      2.58 o 
   4   6   4       44.07       51.02      3.76 o 
   6   6   4      188.38      198.57      8.57 o 
   8   6   4      151.99      148.09      5.00 o 
  10   6   4       33.68       33.21      5.05 o 
  12   6   4       60.71       70.64      3.46 o 
  14   6   4       32.87       39.92      6.06 o 
  -9   7   4      122.64      143.25      7.89 o 
  -7   7   4       59.35       71.73      5.52 o 
  -5   7   4       17.52       18.85      3.05 o 
  -3   7   4      118.19      128.96      4.66 o 
  -1   7   4      189.80      184.51      6.03 o 
   1   7   4       40.23       46.41      4.25 o 
   3   7   4       72.49       74.47      2.87 o 
   5   7   4      217.47      210.62      5.30 o 
   7   7   4      177.07      179.97      4.80 o 
   9   7   4       44.87       51.04      2.51 o 
  11   7   4       39.73       42.47      2.29 o 
  -8   8   4       12.99       12.88      3.25 o 
  -6   8   4       68.98       61.39      5.45 o 
  -4   8   4      141.54      145.62      8.14 o 
  -2   8   4       68.86       78.58      6.20 o 
   0   8   4       67.20       77.54      3.75 o 
   2   8   4      130.16      124.99      4.85 o 
   4   8   4       18.18       22.11      2.25 o 
   6   8   4       31.27       41.51      2.86 o 
   8   8   4       26.28       27.75      3.07 o 
  -5   9   4       21.63       20.26      3.98 o 
  -3   9   4       34.00       31.35      4.26 o 
  -1   9   4        6.24        8.10      2.88 o 
   1   9   4       22.95       24.46      2.64 o 
   3   9   4        6.99        8.04      2.43 o 
   5   9   4       35.16       32.85      2.79 o 
  -9   1   5      121.26      130.72      3.49 o 
  -7   1   5      200.98      191.65      7.07 o 
  -5   1   5      778.25      863.32     25.28 o 
  -3   1   5      184.05      162.99      4.27 o 
  -1   1   5      167.73      173.84      6.48 o 
   1   1   5     2238.27     2216.34     45.07 o 
   3   1   5      600.85      640.11     13.19 o 
   5   1   5      384.12      397.12      6.52 o 
   7   1   5      538.02      549.59     10.17 o 
   9   1   5      470.29      455.85     10.88 o 
  11   1   5       12.03        8.78      1.30 o 
  13   1   5       76.44       76.50      3.24 o 
  15   1   5       14.78       13.06      1.70 o 
  17   1   5       34.28       34.16      2.52 o 
 -10   2   5      335.83      349.92     11.81 o 
  -8   2   5     1063.18     1039.06     21.86 o 
  -6   2   5      132.44      132.83      5.84 o 
  -4   2   5       37.75       36.10      2.25 o 
  -2   2   5     1215.71     1275.60     26.32 o 
   0   2   5      698.39      658.19     20.54 o 
   2   2   5      275.02      270.23      5.25 o 
   4   2   5      109.09       96.69      3.29 o 
   6   2   5       35.42       41.47      1.54 o 
   8   2   5       42.48       47.01      2.02 o 
  10   2   5      303.16      301.15      7.75 o 
  12   2   5        5.19        3.72      2.17 o 
  14   2   5       27.31       28.60      2.13 o 
  16   2   5       78.36       82.03      3.68 o 
  -9   3   5     1481.77     1400.24     40.76 o 
  -7   3   5      195.43      186.42      5.15 o 
  -5   3   5     1134.50     1113.90     23.54 o 
  -3   3   5      951.65      939.36     29.09 o 
  -1   3   5       42.39       38.41      1.75 o 
   1   3   5      200.52      193.39      4.07 o 
   3   3   5      461.34      450.21      9.20 o 
   5   3   5      517.61      513.53      7.29 o 
   7   3   5     1780.43     1749.50     29.51 o 
   9   3   5      256.74      253.06      5.65 o 
  11   3   5       71.01       81.73      2.86 o 
  13   3   5       69.77       75.55      4.78 o 
  15   3   5        4.01        3.75      1.24 o 
  17   3   5       36.13       29.96      2.49 o 
 -10   4   5       64.74       69.32      4.56 o 
  -8   4   5      181.17      177.45      8.10 o 
  -6   4   5      529.10      523.66     12.12 o 
  -4   4   5       76.06       77.95      5.27 o 
  -2   4   5      348.32      337.36     11.99 o 
   0   4   5      603.29      609.89     13.66 o 
   2   4   5      370.30      366.61      7.41 o 
   4   4   5      792.66      738.24     13.33 o 
   6   4   5      234.49      221.60      5.11 o 
   8   4   5       19.48       17.62      1.43 o 
  10   4   5       97.87      103.38      3.24 o 
  12   4   5       72.29       77.39      3.35 o 
  14   4   5       33.65       33.17      2.08 o 
  16   4   5       52.86       61.87      3.11 o 
  -9   5   5       52.55       57.10      4.32 o 
  -7   5   5        7.26        9.31      2.25 o 
  -5   5   5       92.18       86.52      5.18 o 
  -3   5   5       96.07       97.16      3.69 o 
  -1   5   5       50.63       53.77      2.67 o 
   1   5   5      399.77      383.33      9.57 o 
   3   5   5      286.06      284.83      7.59 o 
   5   5   5      601.63      587.40     13.62 o 
   7   5   5       95.11       81.68      3.52 o 
   9   5   5        1.04        0.16      1.13 o 
  11   5   5       39.51       43.50      2.76 o 
  13   5   5       31.79       31.42      2.46 o 
  15   5   5        0.53        1.16      2.29 o 
 -10   6   5       34.66       37.57      4.13 o 
  -8   6   5       35.74       36.79      3.90 o 
  -6   6   5      101.36      104.54      6.21 o 
  -4   6   5      302.37      294.91     11.88 o 
  -2   6   5      153.38      152.87      5.06 o 
   0   6   5       57.94       52.51      2.38 o 
   2   6   5      168.54      174.75      5.52 o 
   4   6   5       73.99       64.20      5.18 o 
   6   6   5       36.56       37.88      2.60 o 
   8   6   5       22.49       23.40      2.24 o 
  10   6   5       39.98       35.27      2.69 o 
  12   6   5        4.65        5.81      1.71 o 
  -9   7   5        2.43        5.13      2.59 o 
  -7   7   5        1.65        2.25      2.24 o 
  -5   7   5      106.37      121.43      6.93 o 
  -3   7   5      112.88      118.40      6.58 o 
  -1   7   5       44.03       45.32      3.30 o 
   1   7   5      108.10      108.09      6.64 o 
   3   7   5       14.32       16.30      1.95 o 
   5   7   5       38.43       35.96      2.19 o 
   7   7   5       17.09       22.10      1.88 o 
   9   7   5       35.23       41.02      2.41 o 
  11   7   5       16.48       18.04      1.82 o 
  -8   8   5       48.61       49.72      5.04 o 
  -6   8   5       23.43       30.21      3.97 o 
  -4   8   5        0.41       -0.25      2.23 o 
  -2   8   5       96.84       97.05      6.40 o 
   0   8   5       47.67       44.01      3.40 o 
   2   8   5       11.73       17.68      6.74 o 
   4   8   5       62.82       72.07      3.96 o 
   6   8   5       67.29       82.17      4.00 o 
   8   8   5       10.63       11.12      1.97 o 
  -3   9   5       99.01      104.41      7.18 o 
  -1   9   5       23.49       23.45      3.90 o 
   1   9   5       17.39       19.85      2.46 o 
   3   9   5       48.28       53.87      3.97 o 
  -4   0   6      945.75      992.23     29.43 o 
  -2   0   6      837.91      786.10     24.36 o 
   0   0   6      216.22      226.37      7.82 o 
   2   0   6      591.53      625.52     19.66 o 
   4   0   6      232.64      200.50      7.60 o 
   6   0   6     1004.68     1024.56     50.25 o 
   8   0   6       36.47       33.92      2.89 o 
  10   0   6       70.99       67.58      4.17 o 
  12   0   6      184.11      189.17      8.13 o 
  14   0   6       60.39       71.53      4.77 o 
  16   0   6       19.31       18.44      3.02 o 
  -9   1   6       66.30       80.82      4.16 o 
  -5   1   6       12.66        9.60      1.33 o 
  -3   1   6      329.68      335.73      7.46 o 
  -1   1   6     1225.28     1198.22     35.12 o 
   1   1   6     1039.63     1050.59     22.23 o 
   3   1   6       13.75        9.18      1.10 o 
   5   1   6     1219.29     1228.90     21.05 o 
   7   1   6      280.68      270.93      7.07 o 
   9   1   6      407.88      394.42      9.72 o 
  11   1   6      211.54      206.00     14.81 o 
  13   1   6       70.58       73.84      3.35 o 
  15   1   6       36.44       35.60      2.56 o 
  17   1   6        5.04        8.14      1.78 o 
 -10   2   6      255.46      251.93      9.50 o 
  -8   2   6      508.58      497.44     16.42 o 
  -6   2   6      359.25      371.06     12.29 o 
  -4   2   6       60.01       58.65      3.18 o 
  -2   2   6      325.96      350.74      8.13 o 
   0   2   6      715.46      691.21     37.22 o 
   2   2   6      525.99      578.32     12.82 o 
   4   2   6       27.83       27.90      1.52 o 
   6   2   6        9.06       11.44      2.30 o 
   8   2   6      800.86      753.96     16.95 o 
  10   2   6      168.62      163.84      5.14 o 
  12   2   6        5.53        6.50      3.08 o 
  14   2   6       23.88       23.73      2.14 o 
  16   2   6       12.49       13.13      1.92 o 
  -9   3   6      355.68      337.59     12.29 o 
  -7   3   6      158.98      143.76      6.78 o 
  -5   3   6      212.46      213.06      7.99 o 
  -3   3   6      173.24      178.98      6.97 o 
  -1   3   6      174.00      178.70      4.74 o 
   1   3   6      136.80      151.67      5.09 o 
   3   3   6       21.56       19.30      1.48 o 
   5   3   6       73.08       66.03      2.82 o 
   7   3   6       77.16       69.03      3.03 o 
   9   3   6      140.22      136.68      4.61 o 
  11   3   6       28.01       26.34      2.81 o 
  13   3   6       22.47       26.08      2.22 o 
  15   3   6       13.67       14.87      1.97 o 
  -8   4   6       31.46       34.18      3.32 o 
  -6   4   6       83.08       75.09      4.88 o 
  -4   4   6      104.23      105.45      3.82 o 
  -2   4   6       31.84       30.93      2.75 o 
   0   4   6       15.90       17.04      2.16 o 
   2   4   6      219.41      205.65      5.59 o 
   4   4   6     1090.73     1078.12     23.40 o 
   6   4   6      249.22      261.22      7.18 o 
   8   4   6       10.17        9.45      1.29 o 
  10   4   6       30.69       28.74      1.89 o 
  12   4   6        2.13        1.34      1.13 o 
  14   4   6        4.33        8.46      2.24 o 
  -9   5   6       13.01       11.62      2.69 o 
  -7   5   6      274.14      257.14     10.75 o 
  -5   5   6      445.69      410.19     15.25 o 
  -3   5   6       56.65       47.05      4.05 o 
  -1   5   6      115.85      116.06      5.63 o 
   1   5   6      182.06      185.76      7.81 o 
   3   5   6       29.34       27.61      2.80 o 
   5   5   6      275.50      289.88      7.82 o 
   7   5   6       12.06       15.07      2.25 o 
   9   5   6       46.76       40.40      2.78 o 
  11   5   6      113.14      131.99      5.04 o 
  13   5   6       20.63       29.45      2.58 o 
  -8   6   6       46.07       52.35      4.74 o 
  -6   6   6      294.52      306.69     12.19 o 
  -4   6   6      186.10      187.54      8.84 o 
  -2   6   6      133.92      126.89      4.69 o 
   0   6   6        7.74        7.77      1.58 o 
   2   6   6      232.70      232.20      9.52 o 
   4   6   6       49.10       47.65      2.98 o 
   6   6   6       10.06       12.22      1.95 o 
   8   6   6       34.46       37.30      2.78 o 
  10   6   6       17.30       22.17      2.33 o 
  12   6   6       13.95       17.13      2.29 o 
  -7   7   6      176.02      209.27     10.00 o 
  -5   7   6       22.56       18.23      3.34 o 
  -3   7   6        8.23       11.54      2.90 o 
  -1   7   6       52.20       59.18      3.30 o 
   1   7   6       66.35       77.44      3.76 o 
   3   7   6       80.57       81.21      3.94 o 
   5   7   6      117.53      120.22      4.81 o 
   7   7   6       74.21       74.82      5.24 o 
   9   7   6       38.45       39.14      3.03 o 
  -8   8   6       32.84       25.88      4.36 o 
  -6   8   6       14.83        9.94      3.17 o 
  -4   8   6       77.51       76.93      6.09 o 
  -2   8   6        3.34        5.02      2.76 o 
   0   8   6       62.53       63.70      5.46 o 
   2   8   6       64.56       65.84      3.82 o 
   4   8   6       30.79       30.60      2.81 o 
   6   8   6        1.60        3.35      2.27 o 
  -5   1   7      367.38      357.88     11.92 o 
  -3   1   7      408.55      424.14      9.51 o 
  -1   1   7        7.80        8.84      1.08 o 
   1   1   7       33.46       32.44      4.11 o 
   3   1   7      476.62      481.07     19.42 o 
   5   1   7       71.62       68.77      3.01 o 
   7   1   7      127.46      118.24      4.30 o 
   9   1   7      165.30      163.76      5.20 o 
  11   1   7      110.90      108.14      6.71 o 
  13   1   7        1.06        2.64      1.37 o 
  15   1   7       27.98       29.05      2.52 o 
  -8   2   7      830.27      799.85     24.67 o 
  -4   2   7      113.18      111.98      4.99 o 
  -2   2   7      370.33      349.77      8.17 o 
   0   2   7        8.49        7.65      1.77 o 
   2   2   7       82.60       76.90      2.99 o 
   4   2   7       61.81       75.53      2.98 o 
   6   2   7        5.34        2.48      1.33 o 
   8   2   7        4.36        4.96      1.42 o 
  10   2   7       95.67      101.08      4.03 o 
  12   2   7       89.98       86.36      3.79 o 
  14   2   7        9.61        9.49      2.78 o 
  -9   3   7        5.31        4.85      1.93 o 
  -7   3   7      379.84      340.25     12.12 o 
  -3   3   7       65.22       67.77      3.92 o 
  -1   3   7      172.62      176.10      7.12 o 
   1   3   7      482.44      452.09     10.72 o 
   3   3   7      141.34      139.32      4.41 o 
   5   3   7      190.24      187.41      5.68 o 
   7   3   7       91.40       93.15      3.73 o 
   9   3   7      161.73      168.15      8.86 o 
  11   3   7       10.06       12.08      1.78 o 
  13   3   7       35.04       36.62      2.69 o 
  -8   4   7      147.04      156.04      7.37 o 
  -6   4   7      367.24      352.27     13.23 o 
  -4   4   7      100.35      108.82      5.38 o 
  -2   4   7      294.08      295.37     10.82 o 
   0   4   7      276.40      285.15     10.71 o 
   2   4   7       11.91       10.05      1.99 o 
   4   4   7      185.43      192.23      8.07 o 
   6   4   7      262.95      247.95      9.85 o 
   8   4   7       56.50       53.99      4.20 o 
  10   4   7       56.11       59.25      4.40 o 
  12   4   7       82.75       91.42      5.60 o 
  -7   5   7      113.75      111.10      6.51 o 
  -5   5   7        7.91        8.70      2.36 o 
  -3   5   7      337.91      310.57      8.49 o 
  -1   5   7       33.20       35.08      3.28 o 
   1   5   7       55.87       56.01      4.20 o 
   3   5   7      279.10      270.35     10.59 o 
   5   5   7       57.46       60.43      4.49 o 
   7   5   7      340.96      354.29     13.04 o 
   9   5   7       50.73       50.84      4.14 o 
  11   5   7        7.09        4.29      2.25 o 
  -8   6   7       33.56       41.18      4.41 o 
  -6   6   7       30.75       37.21      4.16 o 
  -4   6   7       27.50       27.85      3.70 o 
  -2   6   7       82.26       66.24      5.15 o 
   0   6   7       98.68       96.00      4.13 o 
   2   6   7       42.19       41.37      3.76 o 
   4   6   7       82.61       81.87      5.39 o 
   6   6   7       19.82       20.57      2.91 o 
   8   6   7       72.05       72.95      5.31 o 
  10   6   7       23.96       25.87      3.32 o 
  -7   7   7       12.79       13.00      3.38 o 
  -5   7   7        6.11        3.97      2.64 o 
  -3   7   7      112.03      118.93      7.40 o 
  -1   7   7       92.98       97.36      6.44 o 
   1   7   7       16.82       19.82      2.27 o 
   3   7   7       67.97       76.65      3.91 o 
   5   7   7       25.53       37.70      3.79 o 
   7   7   7       35.72       44.56      4.30 o 
  -6   8   7       29.12       38.12      4.82 o 
  -4   8   7       41.62       37.85      4.71 o 
  -2   8   7       22.30       20.91      3.99 o 
   0   8   7       13.60        8.85      3.10 o 
   2   8   7        6.44        6.16      2.92 o 
   4   8   7        5.12        4.82      1.84 o 
  -2   0   8      344.23      341.22     11.66 o 
   0   0   8      353.72      358.11     12.20 o 
   2   0   8      262.26      234.14      9.14 o 
   4   0   8      300.50      277.58     10.70 o 
   6   0   8      305.43      292.27     11.05 o 
   8   0   8      109.15      104.60      5.83 o 
  10   0   8        9.85       11.62      2.60 o 
  12   0   8        0.69        2.28      2.05 o 
  14   0   8       24.85       24.89      3.41 o 
  -1   1   8      671.82      657.17     32.94 o 
   1   1   8      251.88      246.33     14.23 o 
   3   1   8        8.92       12.25      2.41 o 
   5   1   8      322.75      295.39      8.83 o 
   7   1   8      343.54      337.60     11.09 o 
   9   1   8       21.38       24.31      2.18 o 
  11   1   8       40.39       34.61      2.59 o 
  13   1   8        3.13        4.87      1.61 o 
  -2   2   8      141.89      142.01      6.43 o 
   0   2   8       95.84       96.66      5.08 o 
   2   2   8      297.94      297.67     11.05 o 
   4   2   8        1.38        0.85      1.08 o 
   6   2   8       21.09       27.36      5.74 o 
   8   2   8       97.57       97.54      4.03 o 
  10   2   8      327.61      314.43      8.72 o 
  12   2   8       24.21       23.77      3.15 o 
  14   2   8        7.02        8.17      1.90 o 
  -7   3   8       58.28       61.57      4.46 o 
  -1   3   8      144.25      153.55      6.74 o 
   1   3   8       82.61       74.59      4.60 o 
   3   3   8      106.32      106.18      5.60 o 
   5   3   8        0.33       -1.50      1.58 o 
   7   3   8        3.77        1.54      1.83 o 
   9   3   8       31.35       30.43      3.47 o 
  11   3   8       11.80        8.80      2.48 o 
  13   3   8        7.92        6.72      2.43 o 
  -8   4   8        5.53        8.32      2.39 o 
  -6   4   8       18.51       17.13      2.82 o 
   0   4   8        1.12        3.09      1.68 o 
   2   4   8       29.15       32.94      3.28 o 
   4   4   8       35.20       44.64      3.75 o 
   6   4   8      291.96      313.91     12.18 o 
   8   4   8       32.81       42.03      4.03 o 
  10   4   8        9.53        8.76      2.53 o 
  12   4   8        8.16        8.77      2.59 o 
  -7   5   8       59.79       55.21      5.01 o 
  -5   5   8       28.43       30.90      3.69 o 
   1   5   8       32.47       33.56      3.48 o 
   3   5   8      172.37      200.03      8.68 o 
   5   5   8       25.39       23.46      3.19 o 
   7   5   8        2.77        3.08      2.12 o 
   9   5   8        8.23        8.42      2.59 o 
  11   5   8        8.85        7.25      2.64 o 
  -6   6   8       32.24       35.67      4.21 o 
  -4   6   8      228.32      243.54     10.82 o 
  -2   6   8       29.48       36.72      4.21 o 
   2   6   8       49.45       60.35      4.70 o 
   4   6   8       11.67       18.24      3.01 o 
   6   6   8        0.49        0.08      2.10 o 
   8   6   8        0.02       -0.72      1.95 o 
  -7   7   8       89.39       98.54      7.08 o 
  -5   7   8      130.86      135.69      8.29 o 
  -3   7   8       16.28       14.06      3.54 o 
  -1   7   8       12.48       10.70      3.17 o 
   1   7   8       15.65       13.74      3.30 o 
   3   7   8       43.06       48.93      3.36 o 
   5   7   8       70.66       80.57      5.91 o 
   1   1   9        1.60        1.32      1.52 o 
   3   1   9       29.33       30.81      3.12 o 
   5   1   9       31.78       33.25      3.27 o 
   7   1   9       16.43       25.03      2.31 o 
   9   1   9       90.59       83.90      4.45 o 
  11   1   9       39.23       37.06      2.78 o 
  13   1   9       28.62       26.69      3.64 o 
   2   2   9       25.65       24.77      2.92 o 
   4   2   9       21.18       22.05      2.91 o 
   6   2   9       58.53       61.74      4.67 o 
   8   2   9      136.85      125.60      6.84 o 
  10   2   9        8.85       11.47      2.76 o 
  12   2   9       56.18       59.06      5.04 o 
   1   3   9      164.38      175.78      7.73 o 
   3   3   9      212.98      206.40      9.04 o 
   5   3   9       22.73       17.13      2.91 o 
   7   3   9       15.71       21.21      3.16 o 
   9   3   9        3.92        6.44      2.44 o 
  11   3   9        2.42        0.79      2.31 o 
  -6   4   9      171.49      153.17      8.20 o 
   2   4   9      127.10      143.38      7.14 o 
   4   4   9       23.08       24.28      3.14 o 
   6   4   9       46.73       47.94      4.31 o 
   8   4   9       19.07       25.27      3.45 o 
  10   4   9       17.94       16.89      3.22 o 
  -5   5   9       36.61       29.47      3.91 o 
   3   5   9       26.00       24.76      3.41 o 
   5   5   9       33.12       39.35      4.00 o 
   7   5   9       53.95       56.07      4.80 o 
   9   5   9       83.56       92.29      6.32 o 
  -6   6   9       25.86       35.55      4.34 o 
  -4   6   9        8.39        9.29      3.05 o 
  -2   6   9       32.51       36.87      4.34 o 
   4   6   9       16.22       21.24      3.44 o 
   6   6   9       16.84       12.90      2.99 o 
  -3   7   9        3.18        5.39      3.05 o 
  -1   7   9       14.39       10.36      3.41 o 
   1   7   9        9.94        6.64      3.05 o 
   6   2  10        3.55        3.91      2.20 o 
   8   2  10        5.06        4.60      2.51 o 
  10   2  10       23.38       18.24      3.42 o 
   7   3  10        2.61        5.37      2.43 o 
   9   3  10        6.69        3.78      2.59 o 
   8   4  10       60.24       72.60      5.54 o 
  -5   5  10        2.67        0.79      2.42 o 
  -4   6  10        3.59        3.44      3.13 o 
  -2   6  10       10.05        7.02      3.14 o 
                                                 
